# Supplementary material for: Effects of iodine intake on gut microbiota and gut metabolites in Hashimoto thyroiditis-diseased humans and mice
Source: Commun Biol. 2024 Jan 29;7:136. doi: 10.1038/s42003-024-05813-6 (PMC10824742; doi:10.1038/s42003-024-05813-6)
Supplement: Supplementary file 3 — Supplementary Data 1 [file 42003_2024_5813_MOESM3_ESM.xlsx]

## Sheet: Figure1
	Figure 1a-b								Figure 1e
	Sample name	Group	observed_species	shannon	simpson	chao1	ACE		Taxonomy	Bacteroides	Prevotella_9	Prevotella	Megamonas	Faecalibacterium	Parabacteroides	Lachnospira	Escherichia-Shigella	Ruminococcus	Lachnoclostridium	Others
	HT1	HT	280	5.204	0.925	301.724	304.128		HT	0.281059	0.155959	0.007838	0.014649	0.063443	0.019704	0.019929	0.009152	0.025622	0.020305	0.382339
	HT2	HT	242	4.253	0.841	261.091	268.86		CT	0.330013	0.062972	0.027813	0.014569	0.056272	0.020517	0.024049	0.010719	0.010619	0.00887	0.433587
	HT3	HT	284	4.78	0.904	302.03	305.428
	HT4	HT	260	4.905	0.897	286.64	285.696
	HT5	HT	273	5.142	0.945	287.531	293.956
	HT6	HT	311	4.965	0.921	336.8	340.343
	HT7	HT	308	5.241	0.928	379.292	361.394
	HT8	HT	240	4.717	0.924	262.957	263.022
	HT9	HT	290	5.501	0.95	320	316.851		Figure 1f
	HT10	HT	283	5.04	0.923	307.474	299.868		Taxonomy	HT1	HT2	HT3	HT4	HT5	HT6	HT7	HT8	HT9	HT10	HT11	HT12	HT13	HT14	HT15	HT16	HT17	HT18	HT19	HT20	HT21	HT22	HT23	CT1	CT2	CT3	CT4	CT5	CT6	CT7	CT8	CT9	CT10	CT11	CT12	CT13	CT14	CT15	CT16	CT17
	HT11	HT	237	4.245	0.882	258.577	258.119		Clostridia_UCG-014	0.000798318	5.84135e-05	0.000486779	0.000155769	0.00107091	0.000311539	0.00159664	0.000253125	0.00957981	0.00033101	7.78847e-05	0.000136298	0.00169399	0.000584135	0.00192765	0.00017524	0.000895674	0.000155769	0.000350481	0.00110986	0.000915145	0.000428366	0.00282332	0.000350481	0.000272596	0.00179135	0.00183029	0.000350481	0.0143502	0.000876202	0.00490673	0.00033101	0.00638654	0.0175435	0.0760544	0.0108649	0.00502356	0.00364111	0.00155769	0.00375793
	HT12	HT	229	4.722	0.932	238.375	243.844		Acidaminococcales	0.00311539	0.000272596	0.000447837	0.00136298	0.00833366	0.000311539	0.000369952	0.00033101	0.00144087	0.00759375	0.000428366	0.00745746	0.000876202	0.000700962	0.000292067	0.000428366	0.000603606	0.000720433	0.000545193	0.000486779	0.000408894	0.00192765	0.000116827	0.000934616	0.00796371	0.0352428	0.000428366	0.0117411	0.00140192	0.00889832	0.000447837	0.000467308	0.000798318	0.00773005	0.00274543	0.000408894	0.0116632	0.000603606	0.00954087	0.000759375
	HT13	HT	253	4.048	0.829	266.097	270.18		Oscillospirales	0.00186923	0.000253125	0.00110986	0.00083726	0.000700962	0.000720433	0.00105144	0.000214183	0.00132404	0.00144087	0.000428366	0.000389423	0.000895674	0.000876202	0.00401106	0.000934616	0.00116827	0.000603606	0.00118774	0.000525721	0.00050625	0.000856731	0.0029012	0.000525721	0.000408894	0.00103197	0.00146034	0.00107091	0.00465361	0.00270649	0.000973558	0.000233654	0.00153822	0.00420577	0.00782741	0.00149928	0.000564664	0.00140192	0.000759375	0.0011488
	HT14	HT	297	5.062	0.926	311.5	312.082		Desulfovibrionales	0.000739904	0.000817789	0.000603606	0.00105144	0.000700962	0.00206394	0.0010125	0.000272596	0.00107091	0.000778847	9.73558e-05	0.000681491	0.000369952	0.000467308	0.000778847	0.00107091	0.000233654	0.000292067	0.00017524	0.000798318	0.000428366	0.000623077	0.000233654	0.00033101	0.000895674	0.00214183	0.000292067	0.00153822	0.0022976	0.00138245	0.000545193	0.000272596	0.000272596	0.00173293	0.00459519	0.000564664	0.000486779	0.000584135	0.000292067	0.0011488
	HT15	HT	310	5.643	0.958	329.524	339.999
	HT16	HT	274	4.434	0.875	298.7	301.059
	HT17	HT	299	4.264	0.807	314.256	320.365
	HT18	HT	267	5.121	0.917	284.5	292.947
	HT19	HT	250	4.657	0.899	265.536	272.345
	HT20	HT	254	4.865	0.927	271.885	274.417
	HT21	HT	295	5.259	0.936	319.256	328.545		All micriobiota source data was deposited on NCBI
	HT22	HT	247	4.746	0.894	257.833	263.568		NCBI Bioproject ID: PRJNA1033804
	HT23	HT	277	5.523	0.952	289.194	294.759
	CT1	CT	262	4.074	0.796	294.25	294.542
	CT2	CT	254	4.532	0.862	271.103	275.056
	CT3	CT	254	4.117	0.809	265.812	270.322
	CT4	CT	259	4.865	0.889	275.917	277.027
	CT5	CT	246	5.097	0.935	271.615	274.926
	CT6	CT	314	5.796	0.965	336.162	345.712
	CT7	CT	335	5.925	0.968	350.256	356.613
	CT8	CT	247	4.322	0.821	258.538	262.906
	CT9	CT	214	4.048	0.827	230.917	234.882
	CT10	CT	394	5.203	0.94	427.014	444.342
	CT11	CT	658	6.416	0.97	724.414	727.025
	CT12	CT	428	5.823	0.966	457.5	466.419
	CT13	CT	440	5.156	0.909	482.185	486.017
	CT14	CT	335	4.356	0.847	367.571	375.122
	CT15	CT	354	5.09	0.922	389.646	396.9
	CT16	CT	312	3.704	0.785	358.161	350.565
	CT17	CT	396	4.559	0.895	442.062	439.719
	CT18	CT	440	6.054	0.971	476.246	488.903
	CT19	CT	463	4.848	0.905	533.474	555.923
	CT20	CT	448	5.663	0.953	477.092	487.958
	CT21	CT	439	5.68	0.952	485.2	499.818
	CT22	CT	504	5.86	0.96	553.375	558.333
	CT23	CT	383	5.474	0.951	422.444	443.386
	CT24	CT	380	5.511	0.952	425.217	430.659
	CT25	CT	413	4.203	0.832	459.569	467.815
	Figure 1d	Venn diagram
	OTU_224	k__Bacteria; p__Firmicutes; c__Clostridia; o__Monoglobales; f__Monoglobaceae; g__Monoglobus; s__
	OTU_1111	k__Bacteria; p__Firmicutes; c__Clostridia; o__Peptostreptococcales-Tissierellales; f__Family_XI; g__Peptoniphilus; s__Peptoniphilus_lacrimalis
	OTU_494	k__Bacteria; p__Firmicutes; c__Clostridia; o__Christensenellales; f__Christensenellaceae; g__Christensenellaceae_R-7_group; s__
	OTU_506	k__Bacteria; p__Cyanobacteria; c__Vampirivibrionia; o__Gastranaerophilales; f__unidentified_Gastranaerophilales; g__unidentified_Gastranaerophilales; s__Clostridium_sp_CAG:306
	OTU_605	k__Bacteria; p__Proteobacteria; c__Gammaproteobacteria; o__Enterobacterales; f__Pasteurellaceae; g__Aggregatibacter; s__Aggregatibacter_segnis
	OTU_8	k__Bacteria; p__Bacteroidota; c__Bacteroidia; o__Bacteroidales; f__Prevotellaceae; g__Prevotella_9; s__
	OTU_263	k__Bacteria; p__Bacteroidota; c__Bacteroidia; o__Bacteroidales; f__Rikenellaceae; g__Alistipes
	OTU_211	k__Bacteria; p__Bacteroidota; c__Bacteroidia; o__Bacteroidales; f__Rikenellaceae; g__Alistipes; s__Alistipes_sp_N15MGS-157
	OTU_49	k__Bacteria; p__Firmicutes; c__Clostridia; o__Monoglobales; f__Monoglobaceae; g__Monoglobus; s__
	OTU_930	k__Bacteria; p__Bacteroidota; c__Bacteroidia; o__Bacteroidales; f__Marinifilaceae; g__Sanguibacteroides; s__Gabonibacter_massiliensis
	OTU_800	k__Bacteria; p__Firmicutes; c__Clostridia; o__Oscillospirales; f__Ruminococcaceae; g__Harryflintia
	OTU_43	k__Bacteria; p__Bacteroidota; c__Bacteroidia; o__Bacteroidales; f__Prevotellaceae; g__Prevotella; s__Prevotella_stercorea
	OTU_762	k__Bacteria
	OTU_210	k__Bacteria; p__Firmicutes; c__Clostridia; o__Christensenellales; f__Christensenellaceae; g__Christensenellaceae_R-7_group
	OTU_302	k__Bacteria; p__unidentified_Bacteria; c__Clostridia; o__Oscillospirales; f__Ruminococcaceae; g__; s__
	OTU_725	k__Bacteria; p__Firmicutes; c__Clostridia; o__Oscillospirales; f__Oscillospiraceae; g__Oscillibacter; s__
	OTU_397	k__Bacteria; p__Firmicutes; c__Bacilli; o__Erysipelotrichales; f__Erysipelotrichaceae; g__Solobacterium; s__Solobacterium_moorei
	OTU_428	k__Bacteria; p__Actinobacteria; c__unidentified_Actinobacteria; o__Micrococcales; f__Micrococcaceae; g__Rothia; s__Rothia_mucilaginosa
	OTU_24	k__Bacteria; p__Firmicutes; c__Clostridia; o__Lachnospirales; f__Lachnospiraceae; g__Dorea; s__
	OTU_405	k__Bacteria; p__Firmicutes; c__Clostridia; o__Lachnospirales; f__Lachnospiraceae
	OTU_204	k__Bacteria; p__Bacteroidota; c__Bacteroidia; o__Bacteroidales
	OTU_440	k__Bacteria; p__Firmicutes; c__Bacilli; o__RF39; f__; g__; s__
	OTU_1270	Unknown
	OTU_503	k__Bacteria; p__Firmicutes; c__Bacilli; o__RF39; f__; g__; s__
	OTU_218	k__Bacteria; p__Firmicutes; c__Clostridia; o__Oscillospirales; f__UCG-010; g__; s__
	OTU_1143	k__Bacteria; p__Firmicutes; c__Clostridia; o__Lachnospirales; f__Lachnospiraceae
	OTU_579	k__Bacteria; p__Firmicutes; c__Clostridia; o__Lachnospirales; f__Lachnospiraceae; g__GCA-900066575; s__
	OTU_153	k__Bacteria; p__Bacteroidota; c__Bacteroidia; o__Bacteroidales; f__Barnesiellaceae; g__Coprobacter; s__
	OTU_180	k__Bacteria; p__Firmicutes; c__Clostridia; o__Lachnospirales; f__Lachnospiraceae; g__Lachnospiraceae_UCG-010; s__
	OTU_644	k__Bacteria; p__Firmicutes; c__Bacilli; o__Staphylococcales; f__Staphylococcaceae; g__Staphylococcus; s__Staphylococcus_warneri
	OTU_67	k__Bacteria; p__Firmicutes; c__Clostridia; o__Lachnospirales; f__Lachnospiraceae; g__Lachnospiraceae_UCG-004; s__
	OTU_28	k__Bacteria; p__Actinobacteria; c__unidentified_Actinobacteria; o__Bifidobacteriales; f__Bifidobacteriaceae; g__Bifidobacterium; s__Bifidobacterium_longum
	OTU_368	k__Bacteria; p__Firmicutes; c__Clostridia; o__Lachnospirales; f__Lachnospiraceae
	OTU_357	k__Bacteria; p__Firmicutes; c__Bacilli; o__Erysipelotrichales; f__Erysipelatoclostridiaceae; g__Erysipelatoclostridium; s__Erysipelatoclostridium_ramosum
	OTU_75	k__Bacteria; p__Firmicutes; c__Clostridia; o__Oscillospirales; f__Ruminococcaceae; g__Ruminococcus; s__
	OTU_158	k__Bacteria; p__Firmicutes; c__Clostridia; o__Oscillospirales; f__Ruminococcaceae; g__UBA1819; s__
	OTU_1311	Unknown
	OTU_215	k__Bacteria; p__Bacteroidota; c__Bacteroidia; o__Bacteroidales; f__Rikenellaceae; g__Alistipes; s__Alistipes_inops
	OTU_57	k__Bacteria; p__Firmicutes; c__Clostridia; o__Lachnospirales; f__Lachnospiraceae; g__Roseburia; s__
	OTU_911	k__Bacteria; p__Bacteroidota; c__Bacteroidia; o__Bacteroidales; f__Rikenellaceae; g__Alistipes; s__Alistipes_onderdonkii
	OTU_699	k__Bacteria; p__Firmicutes
	OTU_99	k__Bacteria; p__Bacteroidota; c__Bacteroidia; o__Bacteroidales; f__Rikenellaceae; g__Alistipes; s__
	OTU_200	k__Bacteria; p__Firmicutes; c__Bacilli; o__Lactobacillales; f__Streptococcaceae; g__Streptococcus
	OTU_811	k__Bacteria; p__Bacteroidota; c__Bacteroidia; o__Bacteroidales; f__Tannerellaceae; g__Parabacteroides; s__Parabacteroides_sp_426-9
	OTU_164	k__Bacteria; p__Firmicutes; c__unidentified_Firmicutes; o__Oscillospirales; f__Ruminococcaceae; g__; s__
	OTU_315	k__Bacteria; p__Firmicutes; c__Clostridia; o__Oscillospirales; f__UCG-010; g__; s__
	OTU_720	k__Bacteria; p__Bacteroidota; c__Bacteroidia; o__Bacteroidales; f__Bacteroidaceae; g__Bacteroides
	OTU_779	k__Bacteria; p__Firmicutes; c__Clostridia; o__Lachnospirales; f__Lachnospiraceae; g__CAG-56; s__
	OTU_366	k__Bacteria
	OTU_374	k__Bacteria; p__Firmicutes; c__Clostridia; o__Oscillospirales; f__UCG-010; g__; s__
	OTU_531	k__Bacteria; p__Firmicutes; c__Clostridia; o__Oscillospirales; f__Ruminococcaceae; g__Paludicola
	OTU_86	k__Bacteria; p__Firmicutes; c__Clostridia; o__Oscillospirales; f__Ruminococcaceae; g__Ruminococcus; s__
	OTU_46	k__Bacteria; p__Firmicutes; c__Clostridia; o__Lachnospirales; f__Lachnospiraceae; g__Lachnospira; s__
	OTU_328	k__Bacteria; p__Firmicutes; c__Clostridia; o__Oscillospirales; f__[Eubacterium]_coprostanoligenes_group; g__; s__
	OTU_1075	Unknown
	OTU_436	k__Bacteria; p__Firmicutes; c__Bacilli; o__Lactobacillales; f__Streptococcaceae; g__Streptococcus; s__Streptococcus_mutans
	OTU_273	k__Bacteria; p__Firmicutes; c__Clostridia; o__Lachnospirales; f__Lachnospiraceae
	OTU_140	k__Bacteria; p__Firmicutes; c__Clostridia; o__Oscillospirales; f__Ruminococcaceae; g__Ruminococcus; s__Clostridiaceae_bacterium_DJF_VR76
	OTU_373	k__Bacteria; p__Firmicutes; c__Clostridia; o__Christensenellales; f__Christensenellaceae; g__Christensenellaceae_R-7_group; s__
	OTU_305	k__Bacteria; p__Firmicutes; c__Negativicutes; o__Veillonellales-Selenomonadales; f__Veillonellaceae; g__Megasphaera; s__Megasphaera_hexanoica
	OTU_533	k__Bacteria; p__Firmicutes; c__Clostridia; o__Oscillospirales; f__Oscillospiraceae; g__UCG-005; s__
	OTU_41	k__Bacteria; p__Bacteroidota; c__Bacteroidia; o__Bacteroidales; f__Bacteroidaceae; g__Bacteroides; s__Bacteroides_cellulosilyticus
	OTU_485	k__Bacteria; p__Actinobacteria; c__unidentified_Actinobacteria; o__Actinomycetales; f__Actinomycetaceae; g__Actinomyces; s__Schaalia_odontolytica
	OTU_17	k__Bacteria; p__Firmicutes; c__Clostridia; o__Peptostreptococcales-Tissierellales; f__Peptostreptococcaceae; g__Romboutsia; s__Romboutsia_ilealis
	OTU_307	k__Bacteria; p__Firmicutes; c__Bacilli; o__RF39; f__; g__; s__
	OTU_188	k__Bacteria; p__Bacteroidota; c__Bacteroidia; o__Bacteroidales; f__Prevotellaceae; g__Paraprevotella; s__Paraprevotella_xylaniphila
	OTU_1244	k__Bacteria; p__Proteobacteria; c__Gammaproteobacteria; o__Burkholderiales; f__Oxalobacteraceae; g__Oxalobacter
	OTU_84	k__Bacteria; p__Firmicutes; c__Clostridia; o__Oscillospirales; f__Oscillospiraceae; g__Flavonifractor; s__
	OTU_865	k__Bacteria; p__Firmicutes; c__Bacilli; o__Erysipelotrichales; f__Erysipelotrichaceae; g__Faecalitalea; s__
	OTU_2	k__Bacteria; p__Firmicutes; c__Clostridia; o__Lachnospirales; f__Lachnospiraceae; g__Agathobacter; s__
	OTU_326	k__Bacteria; p__unidentified_Bacteria; c__Bacteroidia; o__Bacteroidales; f__Barnesiellaceae; g__; s__
	OTU_18	k__Bacteria; p__Firmicutes; c__Clostridia; o__Lachnospirales; f__Lachnospiraceae; g__Blautia; s__
	OTU_975	k__Bacteria; p__Firmicutes; c__Clostridia; o__Oscillospirales; f__Ruminococcaceae; g__Faecalibacterium; s__
	OTU_512	k__Bacteria; p__Firmicutes; c__Clostridia; o__Oscillospirales; f__[Eubacterium]_coprostanoligenes_group; g__; s__
	OTU_65	k__Bacteria; p__Firmicutes; c__Clostridia; o__Lachnospirales; f__Lachnospiraceae; g__Lachnoclostridium; s__
	OTU_243	k__Bacteria; p__Firmicutes; c__Bacilli; o__Bacillales; f__Bacillaceae; g__Vulcanibacillus; s__
	OTU_20	k__Bacteria; p__Firmicutes; c__Clostridia; o__Lachnospirales; f__Lachnospiraceae; g__[Eubacterium]_hallii_group; s__
	OTU_154	k__Bacteria; p__Firmicutes; c__Bacilli; o__Lactobacillales; f__Streptococcaceae; g__Lactococcus; s__Lactococcus_lactis
	OTU_33	k__Bacteria; p__Actinobacteriota; c__Coriobacteriia; o__Coriobacteriales; f__Coriobacteriaceae; g__Collinsella; s__Collinsella_aerofaciens
	OTU_150	k__Bacteria; p__Firmicutes; c__Negativicutes; o__Veillonellales-Selenomonadales; f__Selenomonadaceae; g__Mitsuokella; s__
	OTU_793	k__Bacteria; p__Bacteroidota; c__Bacteroidia; o__Bacteroidales; f__Muribaculaceae; g__; s__
	OTU_639	k__Bacteria; p__Bacteroidota; c__Bacteroidia; o__Bacteroidales; f__Prevotellaceae; g__Prevotella; s__Prevotella_corporis
	OTU_736	k__Bacteria; p__Actinobacteria; c__unidentified_Actinobacteria; o__Actinomycetales; f__Actinomycetaceae; g__F0332; s__
	OTU_1080	k__Bacteria; p__Bacteroidota; c__Bacteroidia; o__Bacteroidales; f__Prevotellaceae; g__Prevotella_9; s__
	OTU_131	k__Bacteria; p__Firmicutes; c__Clostridia; o__Oscillospirales; f__Butyricicoccaceae; g__Butyricicoccus; s__
	OTU_631	k__Bacteria; p__unidentified_Bacteria; c__Clostridia; o__Oscillospirales; f__Ruminococcaceae; g__unidentified_Ruminococcaceae; s__Ruminococcaceae_bacterium_Marseille-P3738
	OTU_82	k__Bacteria; p__Firmicutes; c__Clostridia; o__Lachnospirales; f__Lachnospiraceae; g__Lachnospiraceae_UCG-010; s__
	OTU_58	k__Bacteria; p__Firmicutes; c__Clostridia; o__Clostridia_UCG-014; f__; g__; s__
	OTU_481	k__Bacteria; p__Firmicutes; c__Clostridia
	OTU_60	k__Bacteria; p__Firmicutes; c__Clostridia; o__Oscillospirales; f__Ruminococcaceae; g__Ruminococcus; s__Ruminococcus_callidus
	OTU_107	k__Bacteria; p__Firmicutes; c__Clostridia; o__Oscillospirales; f__[Eubacterium]_coprostanoligenes_group; g__; s__
	OTU_510	k__Bacteria; p__unidentified_Bacteria; c__Clostridia; o__Christensenellales; f__Christensenellaceae; g__; s__
	OTU_926	k__Bacteria; p__Firmicutes; c__Clostridia; o__Lachnospirales; f__Lachnospiraceae; g__Fusicatenibacter; s__
	OTU_424	k__Bacteria; p__unidentified_Bacteria; c__Clostridia; o__Oscillospirales; f__Ruminococcaceae; g__; s__
	OTU_355	k__Bacteria; p__Firmicutes; c__Clostridia; o__Peptostreptococcales-Tissierellales; f__Family_XI; g__Parvimonas; s__Parvimonas_micra
	OTU_747	k__Bacteria; p__Firmicutes; c__Clostridia; o__Eubacteriales; f__Anaerofustaceae; g__Anaerofustis; s__Anaerofustis_stercorihominis
	OTU_396	k__Bacteria; p__Firmicutes; c__Clostridia; o__Oscillospirales; f__UCG-010; g__; s__
	OTU_87	k__Bacteria; p__Firmicutes; c__Negativicutes; o__Veillonellales-Selenomonadales; f__Veillonellaceae; g__Dialister; s__
	OTU_425	k__Bacteria; p__Firmicutes; c__Clostridia; o__Lachnospirales; f__Lachnospiraceae
	OTU_649	k__Bacteria; p__Bacteroidota; c__Bacteroidia; o__Bacteroidales; f__Bacteroidaceae; g__Bacteroides; s__
	OTU_633	k__Bacteria; p__Firmicutes; c__Bacilli; o__Erysipelotrichales; f__Erysipelatoclostridiaceae
	OTU_569	k__Bacteria; p__Synergistota; c__Synergistia; o__Synergistales; f__Synergistaceae; g__Cloacibacillus; s__Cloacibacillus_porcorum
	OTU_624	k__Bacteria
	OTU_166	k__Bacteria; p__Bacteroidota; c__Bacteroidia; o__Bacteroidales; f__Bacteroidaceae; g__Bacteroides; s__Bacteroides_eggerthii
	OTU_672	k__Bacteria
	OTU_430	k__Bacteria; p__Firmicutes; c__Clostridia; o__Lachnospirales; f__Lachnospiraceae; g__Catenibacillus
	OTU_270	k__Bacteria; p__Firmicutes; c__Clostridia; o__Lachnospirales; f__Lachnospiraceae
	OTU_106	k__Bacteria; p__Firmicutes; c__Clostridia; o__Oscillospirales; f__[Eubacterium]_coprostanoligenes_group; g__; s__
	OTU_304	k__Bacteria; p__unidentified_Bacteria; c__Clostridia; o__Oscillospirales; f__Ruminococcaceae; g__; s__
	OTU_959	k__Bacteria; p__Firmicutes; c__Clostridia; o__Clostridia_UCG-014; f__; g__; s__
	OTU_558	k__Bacteria; p__Firmicutes; c__Clostridia; o__Lachnospirales; f__Lachnospiraceae; g__GCA-900066755; s__
	OTU_37	k__Bacteria; p__Bacteroidota; c__Bacteroidia; o__Bacteroidales; f__Bacteroidaceae; g__Bacteroides; s__Bacteroides_caccae
	OTU_198	k__Bacteria; p__unidentified_Bacteria; c__Clostridia; o__Lachnospirales; f__Lachnospiraceae; g__unidentified_Lachnospiraceae; s__bacterium_enrichment_culture_clone_Ecwsrb026
	OTU_209	k__Bacteria; p__Firmicutes; c__Clostridia; o__Clostridiales; f__Clostridiaceae; g__Clostridium_sensu_stricto_1; s__Clostridium_butyricum
	OTU_301	k__Bacteria; p__Bacteroidota; c__Bacteroidia; o__Bacteroidales; f__Barnesiellaceae; g__Coprobacter
	OTU_50	k__Bacteria; p__Firmicutes; c__Bacilli; o__Lactobacillales; f__Lactobacillaceae; g__Latilactobacillus; s__Lactobacillus_sakei
	OTU_294	k__Bacteria; p__Firmicutes; c__Clostridia; o__Christensenellales; f__Christensenellaceae; g__Christensenellaceae_R-7_group; s__
	OTU_222	k__Bacteria; p__Proteobacteria; c__Gammaproteobacteria; o__Pseudomonadales; f__Moraxellaceae; g__Enhydrobacter; s__Moraxella_osloensis
	OTU_670	k__Bacteria; p__Firmicutes; c__Clostridia; o__Oscillospirales; f__Oscillospiraceae
	OTU_191	k__Bacteria; p__unidentified_Bacteria; c__Coriobacteriia; o__Coriobacteriales; f__; g__; s__
	OTU_398	k__Bacteria; p__unidentified_Bacteria; c__Bacteroidia; o__Bacteroidales; f__; g__; s__
	OTU_697	k__Bacteria; p__Firmicutes; c__Clostridia; o__Oscillospirales; f__UCG-010; g__; s__
	OTU_183	k__Bacteria; p__Actinobacteriota; c__Coriobacteriia; o__Coriobacteriales; f__Eggerthellaceae; g__Eggerthella; s__
	OTU_392	k__Bacteria; p__Firmicutes; c__Clostridia; o__Oscillospirales; f__Ruminococcaceae; g__Candidatus_Soleaferrea
	OTU_187	k__Bacteria; p__Firmicutes; c__Clostridia; o__Lachnospirales; f__Lachnospiraceae
	OTU_235	k__Bacteria; p__Firmicutes; c__Clostridia; o__Christensenellales; f__Christensenellaceae; g__Christensenellaceae_R-7_group
	OTU_439	k__Bacteria; p__Firmicutes; c__Clostridia; o__Lachnospirales; f__Lachnospiraceae
	OTU_380	k__Bacteria; p__Bacteroidota; c__Bacteroidia; o__Bacteroidales; f__Marinifilaceae; g__Butyricimonas
	OTU_4	k__Bacteria; p__Firmicutes; c__Clostridia; o__Oscillospirales; f__Ruminococcaceae; g__Faecalibacterium; s__Faecalibacterium_prausnitzii
	OTU_1290	k__Bacteria; p__Firmicutes; c__Clostridia; o__Lachnospirales; f__Lachnospiraceae
	OTU_367	k__Bacteria; p__Firmicutes; c__Negativicutes; o__Veillonellales-Selenomonadales; f__Selenomonadaceae; g__Megamonas; s__
	OTU_332	k__Bacteria; p__Bacteroidota; c__Bacteroidia; o__Bacteroidales; f__Bacteroidaceae; g__Bacteroides
	OTU_109	k__Bacteria; p__Bacteroidota; c__Bacteroidia; o__Bacteroidales; f__Barnesiellaceae; g__Barnesiella; s__
	OTU_253	k__Bacteria; p__Firmicutes; c__Bacilli; o__RF39; f__; g__; s__
	OTU_246	k__Bacteria; p__unidentified_Bacteria; c__Clostridia; o__Oscillospirales; f__Ruminococcaceae; g__; s__
	OTU_608	k__Bacteria; p__Firmicutes; c__Clostridia; o__Oscillospirales; f__Oscillospiraceae; g__NK4A214_group; s__
	OTU_135	k__Bacteria; p__Firmicutes; c__Bacilli; o__Erysipelotrichales; f__Erysipelotrichaceae; g__Turicibacter; s__Turicibacter_sp_H121
	OTU_713	k__Bacteria; p__Firmicutes; c__Bacilli; o__Erysipelotrichales; f__Erysipelotrichaceae; g__Faecalitalea; s__
	OTU_770	k__Bacteria; p__Firmicutes; c__Clostridia; o__Peptostreptococcales-Tissierellales; f__Anaerovoracaceae; g__Mogibacterium; s__Mogibacterium_pumilum
	OTU_691	k__Bacteria; p__Firmicutes; c__Clostridia; o__Oscillospirales
	OTU_475	k__Bacteria; p__Firmicutes; c__Clostridia; o__Lachnospirales; f__Lachnospiraceae
	OTU_280	k__Bacteria; p__Firmicutes; c__Clostridia; o__Lachnospirales; f__Lachnospiraceae; g__Lachnospiraceae_ND3007_group; s__
	OTU_387	k__Bacteria; p__Firmicutes; c__unidentified_Firmicutes; o__DTU014; f__; g__; s__
	OTU_319	k__Bacteria; p__Firmicutes; c__Clostridia; o__Oscillospirales; f__Oscillospiraceae; g__NK4A214_group; s__
	OTU_694	k__Bacteria; p__Firmicutes; c__Clostridia; o__Peptostreptococcales-Tissierellales; f__Anaerovoracaceae; g__[Eubacterium]_nodatum_group; s__Eubacterium_sp_SN18
	OTU_432	k__Bacteria; p__Firmicutes; c__Clostridia; o__Christensenellales; f__Christensenellaceae; g__Catabacter; s__Catabacter_hongkongensis
	OTU_310	k__Bacteria; p__Actinobacteria; c__unidentified_Actinobacteria; o__Corynebacteriales; f__Nocardiaceae; g__Rhodococcus; s__Rhodococcus_erythropolis
	OTU_897	k__Bacteria; p__Actinobacteria; c__unidentified_Actinobacteria; o__Corynebacteriales; f__Corynebacteriaceae; g__Corynebacterium; s__Corynebacterium_durum
	OTU_545	k__Bacteria; p__Bacteroidota; c__Bacteroidia; o__Bacteroidales; f__Prevotellaceae; g__Prevotella_9; s__
	OTU_119	k__Bacteria; p__Firmicutes; c__Clostridia; o__Oscillospirales; f__Oscillospiraceae; g__Oscillibacter; s__Oscillibacter_sp_PEA192
	OTU_14	k__Bacteria; p__Firmicutes; c__Clostridia; o__Lachnospirales; f__Lachnospiraceae; g__Lachnospira; s__
	OTU_969	k__Bacteria; p__unidentified_Bacteria; c__Clostridia; o__Peptococcales; f__Peptococcaceae; g__; s__
	OTU_292	k__Bacteria; p__Firmicutes; c__Clostridia; o__Lachnospirales; f__Lachnospiraceae; g__Anaerostignum; s__
	OTU_1233	k__Bacteria; p__Firmicutes; c__Clostridia; o__Peptostreptococcales-Tissierellales; f__Anaerovoracaceae; g__Family_XIII_AD3011_group; s__
	OTU_1015	k__Bacteria; p__Firmicutes; c__Clostridia; o__Lachnospirales; f__Lachnospiraceae; g__Fusicatenibacter
	OTU_120	k__Bacteria; p__Firmicutes; c__Clostridia; o__Christensenellales; f__Christensenellaceae; g__Christensenellaceae_R-7_group; s__
	OTU_1320	Unknown
	OTU_499	k__Bacteria; p__Firmicutes; c__Clostridia; o__Oscillospirales; f__Ethanoligenenaceae; g__Acetanaerobacterium; s__
	OTU_171	k__Bacteria; p__Firmicutes; c__Negativicutes; o__Acidaminococcales; f__Acidaminococcaceae; g__Acidaminococcus; s__
	OTU_278	k__Bacteria; p__Proteobacteria; c__Gammaproteobacteria; o__Burkholderiales; f__Oxalobacteraceae; g__Oxalobacter; s__Oxalobacter_formigenes
	OTU_277	k__Bacteria; p__Firmicutes; c__Clostridia; o__Peptostreptococcales-Tissierellales; f__Anaerovoracaceae; g__Family_XIII_AD3011_group; s__
	OTU_391	k__Bacteria; p__Actinobacteria; c__unidentified_Actinobacteria; o__Corynebacteriales; f__Dietziaceae; g__Dietzia
	OTU_145	k__Bacteria; p__Firmicutes; c__Clostridia; o__Clostridia_UCG-014; f__; g__; s__
	OTU_752	k__Bacteria
	OTU_220	k__Bacteria; p__Firmicutes; c__Bacilli; o__RF39; f__; g__; s__
	OTU_40	k__Bacteria; p__Firmicutes; c__Negativicutes; o__Acidaminococcales; f__Acidaminococcaceae; g__Phascolarctobacterium; s__Phascolarctobacterium_faecium
	OTU_244	k__Bacteria; p__Firmicutes; c__Clostridia; o__Oscillospirales; f__Ruminococcaceae; g__Negativibacillus; s__
	OTU_450	k__Bacteria; p__Actinobacteriota; c__Coriobacteriia; o__Coriobacteriales; f__Eggerthellaceae; g__Slackia
	OTU_63	k__Bacteria; p__Firmicutes; c__Bacilli; o__Lactobacillales; f__Streptococcaceae; g__Streptococcus; s__Streptococcus_salivarius_subsp_thermophilus
	OTU_288	k__Bacteria; p__Bacteroidota; c__Bacteroidia; o__Bacteroidales; f__Muribaculaceae; g__; s__
	OTU_112	k__Bacteria; p__Firmicutes; c__Clostridia; o__Oscillospirales; f__Oscillospiraceae; g__UCG-003; s__
	OTU_103	k__Bacteria; p__Bacteroidota; c__Bacteroidia; o__Bacteroidales; f__Tannerellaceae; g__Parabacteroides; s__Parabacteroides_goldsteinii
	OTU_422	k__Bacteria; p__Cyanobacteria; c__Vampirivibrionia; o__Gastranaerophilales
	OTU_214	k__Bacteria; p__Firmicutes; c__Clostridia; o__Oscillospirales; f__Oscillospiraceae; g__Oscillibacter; s__
	OTU_48	k__Bacteria; p__Bacteroidota; c__Bacteroidia; o__Bacteroidales; f__Bacteroidaceae; g__Bacteroides; s__Bacteroides_massiliensis
	OTU_341	k__Bacteria; p__Firmicutes; c__Bacilli; o__Staphylococcales; f__Gemellaceae; g__Gemella; s__
	OTU_74	k__Bacteria; p__Firmicutes; c__Clostridia; o__Lachnospirales; f__Lachnospiraceae; g__Coprococcus
	OTU_21	k__Bacteria; p__Firmicutes; c__Clostridia; o__Lachnospirales; f__Lachnospiraceae; g__[Ruminococcus]_torques_group; s__
	OTU_34	k__Bacteria; p__Bacteroidota; c__Bacteroidia; o__Bacteroidales; f__Rikenellaceae; g__Alistipes
	OTU_11	k__Bacteria; p__Firmicutes; c__Clostridia; o__Lachnospirales; f__Lachnospiraceae; g__Roseburia
	OTU_733	k__Bacteria; p__Bacteroidota; c__Bacteroidia; o__Bacteroidales; f__Bacteroidaceae; g__Bacteroides
	OTU_379	k__Bacteria; p__Firmicutes; c__Negativicutes; o__Acidaminococcales; f__Acidaminococcaceae; g__Acidaminococcus
	OTU_110	k__Bacteria; p__Firmicutes; c__Clostridia; o__Clostridia_UCG-014; f__; g__; s__
	OTU_115	k__Bacteria; p__Firmicutes; c__Clostridia; o__Oscillospirales; f__Ruminococcaceae; g__CAG-352; s__
	OTU_557	k__Bacteria; p__Firmicutes; c__Bacilli; o__RF39; f__; g__; s__
	OTU_401	k__Bacteria; p__Firmicutes; c__unidentified_Firmicutes; o__Oscillospirales; f__Ruminococcaceae; g__; s__
	OTU_603	k__Bacteria
	OTU_32	k__Bacteria; p__Proteobacteria; c__Gammaproteobacteria; o__Burkholderiales; f__Sutterellaceae; g__Parasutterella; s__
	OTU_117	k__Bacteria; p__Firmicutes; c__Clostridia; o__Clostridiales; f__Clostridiaceae; g__Clostridium_sensu_stricto_1; s__Clostridium_perfringens
	OTU_114	k__Bacteria; p__Fusobacteriota; c__Fusobacteriia; o__Fusobacteriales; f__Fusobacteriaceae; g__Fusobacterium; s__Fusobacterium_ulcerans
	OTU_935	k__Bacteria; p__Firmicutes; c__Clostridia; o__Lachnospirales; f__Lachnospiraceae; g__[Ruminococcus]_torques_group; s__
	OTU_237	k__Bacteria; p__Firmicutes; c__Clostridia; o__Oscillospirales; f__Ruminococcaceae; g__Paludicola; s__
	OTU_203	k__Bacteria; p__Firmicutes; c__Clostridia; o__Lachnospirales; f__Lachnospiraceae
	OTU_22	k__Bacteria; p__Firmicutes; c__Clostridia; o__Oscillospirales; f__Ruminococcaceae; g__Subdoligranulum; s__
	OTU_73	k__Bacteria; p__Firmicutes; c__unidentified_Firmicutes; o__Oscillospirales; f__Ruminococcaceae; g__unidentified_Ruminococcaceae; s__[Clostridium]_leptum
	OTU_756	k__Bacteria; p__Firmicutes; c__Clostridia; o__Oscillospirales; f__Ruminococcaceae; g__Paludicola; s__
	OTU_711	k__Bacteria; p__Actinobacteria; c__unidentified_Actinobacteria; o__Actinomycetales; f__Actinomycetaceae; g__Actinomyces
	OTU_79	k__Bacteria; p__Bacteroidota; c__Bacteroidia; o__Bacteroidales; f__Prevotellaceae; g__Paraprevotella
	OTU_601	k__Bacteria; p__unidentified_Bacteria; c__Clostridia; o__Oscillospirales; f__Ruminococcaceae; g__; s__
	OTU_555	k__Bacteria; p__Proteobacteria; c__Gammaproteobacteria; o__Pseudomonadales; f__Pseudomonadaceae; g__Pseudomonas; s__Pseudomonas_aeruginosa
	OTU_554	k__Bacteria; p__Bacteroidota; c__Bacteroidia; o__Bacteroidales; f__Muribaculaceae; g__; s__
	OTU_960	k__Bacteria; p__Firmicutes; c__Bacilli; o__Lactobacillales; f__Streptococcaceae; g__Streptococcus
	OTU_342	k__Bacteria; p__Firmicutes; c__Clostridia; o__Peptostreptococcales-Tissierellales; f__Peptostreptococcaceae; g__Peptostreptococcus; s__
	OTU_329	k__Bacteria; p__unidentified_Bacteria; c__Desulfovibrionia; o__Desulfovibrionales; f__Desulfovibrionaceae; g__; s__
	OTU_455	k__Bacteria; p__Bacteroidota; c__Bacteroidia; o__Bacteroidales; f__Marinifilaceae; g__Butyricimonas; s__
	OTU_781	k__Bacteria; p__Bacteroidota; c__Bacteroidia; o__Bacteroidales; f__Bacteroidaceae; g__Bacteroides
	OTU_688	k__Bacteria; p__Firmicutes; c__Clostridia; o__Lachnospirales; f__Lachnospiraceae
	OTU_727	k__Bacteria
	OTU_354	k__Bacteria; p__Firmicutes; c__Clostridia; o__Christensenellales; f__Christensenellaceae; g__Christensenellaceae_R-7_group; s__
	OTU_327	k__Bacteria; p__Bacteroidota; c__Bacteroidia; o__Bacteroidales; f__Prevotellaceae; g__Prevotella; s__Prevotella_disiens
	OTU_225	k__Bacteria; p__Firmicutes; c__Clostridia; o__Oscillospirales; f__UCG-010; g__; s__
	OTU_623	k__Bacteria; p__Bacteroidota; c__Bacteroidia; o__Bacteroidales; f__Bacteroidaceae; g__Bacteroides; s__
	OTU_259	k__Bacteria; p__Desulfobacterota; c__Desulfovibrionia; o__Desulfovibrionales; f__Desulfovibrionaceae; g__Desulfovibrio; s__
	OTU_202	k__Bacteria
	OTU_101	k__Archaea; p__Euryarchaeota; c__Methanobacteria; o__Methanobacteriales; f__Methanobacteriaceae; g__Methanobrevibacter; s__Methanobrevibacter_smithii
	OTU_123	k__Bacteria; p__unidentified_Bacteria; c__Alphaproteobacteria; o__Rhodospirillales; f__; g__; s__
	OTU_70	k__Bacteria; p__Proteobacteria; c__Gammaproteobacteria; o__Enterobacterales; f__Enterobacteriaceae; g__Citrobacter
	OTU_378	k__Bacteria; p__Firmicutes; c__Clostridia; o__Lachnospirales; f__Lachnospiraceae; g__Blautia; s__Blautia_obeum
	OTU_1267	k__Bacteria; p__Bacteroidota; c__Bacteroidia; o__Bacteroidales; f__Tannerellaceae; g__Parabacteroides; s__Parabacteroides_distasonis
	OTU_1185	k__Bacteria; p__Firmicutes; c__Clostridia; o__Lachnospirales; f__Lachnospiraceae
	OTU_125	k__Bacteria; p__Firmicutes; c__unidentified_Firmicutes; o__Oscillospirales; f__Ruminococcaceae; g__; s__
	OTU_174	k__Bacteria; p__Firmicutes; c__Clostridia; o__Lachnospirales; f__Lachnospiraceae
	OTU_236	k__Bacteria; p__Firmicutes; c__Bacilli; o__Lactobacillales; f__Lactobacillaceae; g__Weissella; s__Weissella_viridescens
	OTU_36	k__Bacteria; p__Firmicutes; c__Clostridia; o__Lachnospirales; f__Lachnospiraceae; g__Anaerostipes; s__Anaerostipes_hadrus
	OTU_192	k__Bacteria; p__Bacteroidota; c__Bacteroidia; o__Bacteroidales; f__Muribaculaceae; g__; s__
	OTU_352	k__Bacteria; p__Firmicutes; c__Negativicutes; o__Veillonellales-Selenomonadales; f__Veillonellaceae; g__Megasphaera; s__
	OTU_609	k__Bacteria; p__unidentified_Bacteria; c__unidentified_Bacteria; o__unidentified_Bacteria; f__unidentified_Bacteria; g__unidentified_Bacteria
	OTU_489	k__Bacteria; p__Proteobacteria; c__Gammaproteobacteria; o__Pseudomonadales; f__Halomonadaceae; g__Halomonas
	OTU_792	k__Bacteria; p__unidentified_Bacteria; c__Negativicutes; o__Veillonellales-Selenomonadales; f__Selenomonadaceae; g__; s__
	OTU_100	k__Bacteria; p__Firmicutes; c__Clostridia; o__Christensenellales; f__Christensenellaceae; g__Christensenellaceae_R-7_group; s__
	OTU_809	k__Bacteria; p__Firmicutes; c__Clostridia; o__Lachnospirales; f__Lachnospiraceae; g__Agathobacter; s__
	OTU_105	k__Bacteria; p__Firmicutes; c__Clostridia; o__Oscillospirales; f__Hungateiclostridiaceae; g__Fastidiosipila; s__
	OTU_287	k__Bacteria; p__Firmicutes; c__Bacilli; o__Lactobacillales; f__Lactobacillaceae; g__Limosilactobacillus; s__Lactobacillus_mucosae
	OTU_655	k__Bacteria; p__Actinobacteriota; c__Coriobacteriia; o__Coriobacteriales; f__Atopobiaceae; g__Atopobium; s__
	OTU_289	k__Bacteria; p__Firmicutes; c__Clostridia; o__Lachnospirales; f__Lachnospiraceae; g__Anaerostipes
	OTU_134	k__Bacteria; p__Bacteroidota; c__Bacteroidia; o__Bacteroidales; f__Rikenellaceae; g__Alistipes; s__Alistipes_obesi
	OTU_766	k__Bacteria
	OTU_271	k__Bacteria; p__Firmicutes; c__Negativicutes; o__Veillonellales-Selenomonadales; f__Selenomonadaceae; g__Mitsuokella; s__
	OTU_981	k__Bacteria; p__Firmicutes; c__Clostridia; o__Lachnospirales; f__Lachnospiraceae; g__Roseburia; s__Roseburia_intestinalis
	OTU_23	k__Bacteria; p__Firmicutes; c__Clostridia; o__Oscillospirales; f__[Eubacterium]_coprostanoligenes_group; g__; s__
	OTU_1160	k__Bacteria; p__Firmicutes; c__Clostridia; o__Peptostreptococcales-Tissierellales; f__Anaerovoracaceae; g__Family_XIII_AD3011_group; s__
	OTU_113	k__Bacteria; p__Bacteroidota; c__Bacteroidia; o__Bacteroidales; f__Bacteroidaceae; g__Bacteroides; s__Bacteroides_sp_Marseille-P2644
	OTU_863	k__Bacteria; p__Bacteroidota; c__Bacteroidia; o__Bacteroidales; f__Prevotellaceae; g__Prevotella; s__Prevotella_timonensis
	OTU_743	k__Archaea; p__Euryarchaeota; c__Methanobacteria; o__Methanobacteriales; f__Methanobacteriaceae; g__Methanosphaera; s__Methanosphaera_cuniculi
	OTU_663	k__Bacteria; p__Bacteroidota; c__Bacteroidia; o__Bacteroidales; f__Bacteroidaceae; g__Bacteroides
	OTU_130	k__Bacteria; p__Proteobacteria; c__Gammaproteobacteria; o__Burkholderiales; f__Sutterellaceae; g__Sutterella; s__
	OTU_54	k__Bacteria; p__Firmicutes; c__Bacilli; o__Erysipelotrichales; f__Erysipelatoclostridiaceae; g__Erysipelotrichaceae_UCG-003
	OTU_151	k__Bacteria; p__Firmicutes; c__Clostridia; o__Lachnospirales; f__Lachnospiraceae; g__Sellimonas; s__
	OTU_479	k__Bacteria
	OTU_375	k__Bacteria; p__Firmicutes; c__Clostridia; o__Oscillospirales; f__UCG-010; g__; s__
	OTU_7	k__Bacteria; p__Bacteroidota; c__Bacteroidia; o__Bacteroidales; f__Bacteroidaceae; g__Bacteroides; s__Bacteroides_uniformis
	OTU_205	k__Bacteria; p__Firmicutes; c__Clostridia; o__Oscillospirales; f__Ruminococcaceae; g__Anaerotruncus; s__
	OTU_88	k__Bacteria; p__Proteobacteria; c__Gammaproteobacteria; o__Enterobacterales; f__Enterobacteriaceae; g__Enterobacter
	OTU_264	k__Bacteria; p__Firmicutes; c__Clostridia; o__Peptostreptococcales-Tissierellales; f__Anaerovoracaceae; g__Family_XIII_AD3011_group; s__
	OTU_1117	k__Bacteria; p__Firmicutes; c__Clostridia
	OTU_93	k__Bacteria; p__Firmicutes; c__Clostridia; o__Oscillospirales; f__Oscillospiraceae; g__NK4A214_group; s__
	OTU_1126	k__Bacteria; p__Firmicutes; c__Clostridia; o__Lachnospirales; f__Lachnospiraceae
	OTU_233	k__Bacteria; p__Actinobacteriota; c__Coriobacteriia; o__Coriobacteriales; f__Coriobacteriaceae; g__Collinsella; s__Collinsella_stercoris
	OTU_91	k__Bacteria; p__Firmicutes; c__Bacilli; o__Erysipelotrichales; f__Erysipelotrichaceae; g__Holdemanella; s__
	OTU_90	k__Bacteria; p__Firmicutes; c__Clostridia; o__Oscillospirales; f__[Eubacterium]_coprostanoligenes_group; g__; s__
	OTU_206	k__Bacteria; p__Firmicutes; c__Bacilli; o__Erysipelotrichales; f__Erysipelotrichaceae; g__Turicibacter; s__
	OTU_560	k__Bacteria; p__Actinobacteriota; c__Coriobacteriia; o__Coriobacteriales; f__Eggerthellaceae; g__Enterorhabdus; s__
	OTU_552	k__Archaea; p__Euryarchaeota; c__Methanobacteria; o__Methanobacteriales; f__Methanobacteriaceae; g__Methanosphaera; s__
	OTU_260	k__Bacteria; p__Firmicutes; c__Clostridia; o__Peptostreptococcales-Tissierellales; f__Anaerovoracaceae; g__Family_XIII_UCG-001; s__
	OTU_1158	k__Bacteria; p__Firmicutes; c__Clostridia; o__Lachnospirales; f__Lachnospiraceae; g__Roseburia; s__
	OTU_482	k__Bacteria; p__Firmicutes; c__Clostridia; o__Lachnospirales; f__Defluviitaleaceae; g__Defluviitaleaceae_UCG-011; s__
	OTU_299	k__Bacteria; p__Firmicutes; c__Clostridia; o__Peptococcales; f__Peptococcaceae; g__Peptococcus; s__
	OTU_1285	k__Bacteria; p__Firmicutes; c__Bacilli; o__Erysipelotrichales; f__Erysipelotrichaceae; g__Dielma; s__Dielma_fastidiosa
	OTU_284	k__Bacteria; p__Firmicutes; c__Clostridia; o__Peptostreptococcales-Tissierellales; f__Anaerovoracaceae; g__[Eubacterium]_brachy_group; s__
	OTU_915	k__Bacteria; p__Firmicutes; c__Clostridia; o__Oscillospirales; f__Ruminococcaceae; g__Pygmaiobacter; s__
	OTU_1125	k__Bacteria; p__Firmicutes; c__unidentified_Firmicutes; o__Oscillospirales; f__Ruminococcaceae; g__; s__
	OTU_1043	k__Bacteria; p__Firmicutes; c__Clostridia; o__Monoglobales; f__Monoglobaceae; g__Monoglobus; s__
	OTU_27	k__Bacteria; p__Proteobacteria; c__Gammaproteobacteria; o__Burkholderiales; f__Sutterellaceae; g__Sutterella; s__Sutterella_wadsworthensis
	OTU_804	k__Bacteria; p__Firmicutes; c__Clostridia; o__Lachnospirales; f__Lachnospiraceae; g__Lachnoanaerobaculum; s__
	OTU_446	k__Bacteria; p__Firmicutes; c__Clostridia; o__Lachnospirales; f__Lachnospiraceae; g__Lachnospiraceae_NK4A136_group
	OTU_321	k__Bacteria; p__Proteobacteria; c__Gammaproteobacteria; o__Burkholderiales; f__Burkholderiaceae; g__Limnobacter; s__Limnobacter_thiooxidans
	OTU_144	k__Bacteria; p__Firmicutes; c__Clostridia; o__Oscillospirales; f__UCG-010; g__; s__
	OTU_383	k__Bacteria; p__Spirochaetota; c__Spirochaetia; o__Spirochaetales; f__Spirochaetaceae; g__Treponema; s__Treponema_bryantii
	OTU_184	k__Bacteria; p__Bacteroidota; c__Bacteroidia; o__Bacteroidales; f__Bacteroidaceae; g__Bacteroides; s__Bacteroides_nordii
	OTU_576	k__Bacteria; p__Firmicutes; c__Clostridia; o__Oscillospirales
	OTU_61	k__Bacteria; p__Firmicutes; c__Bacilli; o__Lactobacillales; f__Lactobacillaceae; g__Lactobacillus; s__Lactobacillus_delbrueckii
	OTU_702	k__Bacteria; p__Proteobacteria; c__Gammaproteobacteria; o__Pseudomonadales; f__Moraxellaceae; g__Acinetobacter
	OTU_496	k__Bacteria; p__Firmicutes; c__Clostridia; o__Oscillospirales; f__Ruminococcaceae; g__Anaerotruncus; s__Anaerotruncus_sp_MT15
	OTU_10	k__Bacteria; p__Bacteroidota; c__Bacteroidia; o__Bacteroidales; f__Bacteroidaceae; g__Bacteroides; s__Bacteroides_fragilis
	OTU_228	k__Bacteria; p__Actinobacteriota; c__Coriobacteriia; o__Coriobacteriales; f__Eggerthellaceae; g__Slackia; s__Slackia_piriformis
	OTU_128	k__Bacteria; p__unidentified_Bacteria; c__Clostridia; o__Oscillospirales; f__Ruminococcaceae; g__; s__
	OTU_143	k__Bacteria; p__Firmicutes; c__Clostridia; o__Oscillospirales; f__Oscillospiraceae; g__Colidextribacter
	OTU_894	k__Bacteria; p__Bacteroidota; c__Bacteroidia; o__Bacteroidales; f__Prevotellaceae; g__Prevotella_9; s__
	OTU_138	k__Bacteria; p__Firmicutes; c__Negativicutes; o__Veillonellales-Selenomonadales; f__Veillonellaceae; g__Dialister; s__
	OTU_122	k__Bacteria; p__Proteobacteria; c__Gammaproteobacteria; o__Burkholderiales; f__Sutterellaceae; g__Sutterella; s__
	OTU_38	k__Bacteria; p__Firmicutes; c__Clostridia; o__Lachnospirales; f__Lachnospiraceae; g__Lachnospiraceae_ND3007_group; s__
	OTU_914	k__Bacteria; p__Firmicutes; c__Clostridia; o__Lachnospirales; f__Lachnospiraceae
	OTU_6	k__Bacteria; p__Firmicutes; c__Clostridia; o__Lachnospirales; f__Lachnospiraceae; g__Fusicatenibacter; s__
	OTU_97	k__Bacteria; p__Firmicutes; c__Clostridia; o__Lachnospirales; f__Lachnospiraceae
	OTU_567	k__Bacteria; p__Firmicutes; c__Clostridia; o__Clostridia_vadinBB60_group; f__; g__; s__
	OTU_564	k__Bacteria; p__Firmicutes; c__Clostridia; o__Oscillospirales; f__Ruminococcaceae; g__Ruminococcus
	OTU_313	k__Bacteria; p__unidentified_Bacteria; c__Bacteroidia; o__Bacteroidales; f__Prevotellaceae; g__unidentified_Prevotellaceae; s__Prevotella_sp_AG:487_50_53
	OTU_1046	Unknown
	OTU_55	k__Bacteria; p__Firmicutes; c__Clostridia; o__Clostridiales; f__Clostridiaceae; g__Clostridium_sensu_stricto_1; s__
	OTU_161	k__Bacteria; p__unidentified_Bacteria; c__Coriobacteriia; o__Coriobacteriales; f__; g__; s__
	OTU_570	k__Bacteria; p__Firmicutes; c__Clostridia; o__Oscillospirales; f__Ruminococcaceae; g__Ruminococcus
	OTU_852	k__Bacteria
	OTU_529	k__Bacteria; p__Firmicutes; c__Bacilli; o__Erysipelotrichales; f__Erysipelatoclostridiaceae; g__Erysipelatoclostridium; s__[Clostridium]_spiroforme
	OTU_64	k__Bacteria; p__Firmicutes; c__Clostridia; o__Oscillospirales; f__Ruminococcaceae; g__[Eubacterium]_siraeum_group; s__
	OTU_728	k__Bacteria
	OTU_867	k__Bacteria; p__Firmicutes; c__Clostridia; o__Lachnospirales; f__Lachnospiraceae; g__Sellimonas; s__Lachnoclostridium_phocaeense
	OTU_193	k__Bacteria; p__Firmicutes; c__Clostridia; o__Oscillospirales; f__[Eubacterium]_coprostanoligenes_group; g__; s__
	OTU_173	k__Bacteria; p__Firmicutes; c__Clostridia; o__Oscillospirales; f__Ruminococcaceae; g__Subdoligranulum; s__
	OTU_219	k__Bacteria; p__Firmicutes; c__Clostridia; o__Oscillospirales; f__Oscillospiraceae; g__UCG-005; s__
	OTU_730	k__Bacteria; p__unidentified_Bacteria; c__Saccharimonadia; o__Saccharimonadales; f__Saccharimonadaceae; g__TM7x; s__
	OTU_69	k__Bacteria; p__Firmicutes; c__Clostridia; o__Oscillospirales; f__Oscillospiraceae; g__UCG-002; s__
	OTU_941	k__Bacteria; p__Firmicutes; c__Clostridia; o__Lachnospirales; f__Lachnospiraceae; g__Lachnoclostridium
	OTU_575	k__Bacteria; p__Actinobacteria; c__unidentified_Actinobacteria; o__Corynebacteriales; f__Corynebacteriaceae; g__Corynebacterium
	OTU_80	k__Bacteria; p__unidentified_Bacteria; c__Alphaproteobacteria; o__Rhodospirillales; f__; g__; s__
	OTU_30	k__Bacteria; p__Firmicutes; c__Clostridia; o__Lachnospirales; f__Lachnospiraceae; g__Lachnoclostridium; s__
	OTU_418	k__Bacteria; p__Firmicutes; c__Clostridia; o__Oscillospirales; f__Oscillospiraceae; g__UCG-007; s__
	OTU_240	k__Bacteria; p__Firmicutes; c__Clostridia; o__Oscillospirales; f__Oscillospiraceae; g__Colidextribacter; s__
	OTU_179	k__Bacteria; p__Firmicutes; c__Negativicutes; o__Veillonellales-Selenomonadales; f__Veillonellaceae; g__Veillonella; s__Veillonella_atypica
	OTU_223	k__Bacteria; p__Firmicutes; c__Clostridia; o__Monoglobales; f__Monoglobaceae; g__Monoglobus; s__Monoglobus_pectinilyticus
	OTU_488	k__Bacteria; p__Firmicutes; c__Clostridia; o__Lachnospirales; f__Defluviitaleaceae; g__Defluviitaleaceae_UCG-011; s__
	OTU_168	k__Bacteria; p__Firmicutes; c__Clostridia; o__Oscillospirales; f__Oscillospiraceae; g__UCG-005; s__
	OTU_437	k__Bacteria
	OTU_141	k__Bacteria; p__Bacteroidota; c__Bacteroidia; o__Bacteroidales; f__Rikenellaceae; g__Alistipes; s__Alistipes_sp_cv1
	OTU_838	k__Bacteria; p__Actinobacteriota; c__Coriobacteriia; o__Coriobacteriales; f__Eggerthellaceae
	OTU_410	k__Bacteria; p__Firmicutes; c__Clostridia
	OTU_13	k__Bacteria; p__Bacteroidota; c__Bacteroidia; o__Bacteroidales; f__Tannerellaceae; g__Parabacteroides; s__Parabacteroides_merdae
	OTU_353	k__Bacteria; p__Firmicutes; c__Clostridia; o__Lachnospirales; f__Lachnospiraceae; g__Tyzzerella; s__
	OTU_538	k__Bacteria; p__unidentified_Bacteria; c__Clostridia; o__Peptococcales; f__Peptococcaceae; g__; s__
	OTU_457	k__Bacteria; p__unidentified_Bacteria; c__Desulfovibrionia; o__Desulfovibrionales; f__Desulfovibrionaceae; g__; s__
	OTU_420	k__Bacteria; p__unidentified_Bacteria; c__Clostridia; o__Oscillospirales; f__Oscillospiraceae; g__; s__
	OTU_256	k__Bacteria; p__unidentified_Bacteria; c__Clostridia; o__Oscillospirales; f__Ruminococcaceae; g__; s__
	OTU_394	k__Bacteria; p__Firmicutes; c__Clostridia; o__Oscillospirales; f__UCG-010; g__; s__
	OTU_350	k__Bacteria; p__Firmicutes; c__Clostridia; o__Oscillospirales; f__Ruminococcaceae; g__Candidatus_Soleaferrea; s__Ruminococcaceae_bacterium_GD6
	OTU_155	k__Bacteria; p__Firmicutes; c__Clostridia; o__Oscillospirales; f__Oscillospiraceae; g__NK4A214_group; s__
	OTU_5	k__Bacteria; p__Firmicutes; c__Clostridia; o__Lachnospirales; f__Lachnospiraceae; g__Blautia
	OTU_51	k__Bacteria; p__Bacteroidota; c__Bacteroidia; o__Bacteroidales; f__Tannerellaceae; g__Parabacteroides; s__Parabacteroides_sp_CT06
	OTU_356	k__Bacteria; p__Firmicutes; c__Bacilli; o__Lactobacillales; f__Lactobacillaceae; g__Limosilactobacillus; s__Lactobacillus_reuteri
	OTU_710	k__Bacteria; p__unidentified_Bacteria; c__Clostridia; o__Christensenellales; f__Christensenellaceae; g__; s__
	OTU_614	k__Bacteria; p__Firmicutes; c__Clostridia; o__Peptostreptococcales-Tissierellales; f__Anaerovoracaceae; g__Family_XIII_AD3011_group; s__
	OTU_35	k__Bacteria; p__Firmicutes; c__Clostridia; o__Oscillospirales; f__Ruminococcaceae; g__Ruminococcus; s__Ruminococcus_bicirculans
	OTU_611	k__Bacteria
	OTU_139	k__Bacteria; p__Bacteroidota; c__Bacteroidia; o__Bacteroidales; f__Marinifilaceae; g__Odoribacter; s__Odoribacter_splanchnicus
	OTU_1102	k__Bacteria; p__Firmicutes; c__Clostridia; o__Oscillospirales; f__Butyricicoccaceae; g__Butyricicoccus; s__
	OTU_591	k__Bacteria; p__Firmicutes; c__Clostridia; o__Oscillospirales; f__Oscillospiraceae
	OTU_618	k__Bacteria; p__Firmicutes; c__Clostridia; o__Christensenellales; f__Christensenellaceae
	OTU_71	k__Bacteria; p__Firmicutes; c__Clostridia; o__Lachnospirales; f__Lachnospiraceae; g__[Eubacterium]_xylanophilum_group; s__
	OTU_234	k__Bacteria; p__Firmicutes; c__Clostridia; o__Oscillospirales; f__Ruminococcaceae; g__Phocea; s__
	OTU_814	k__Bacteria; p__Bacteroidota; c__Bacteroidia; o__Bacteroidales; f__Bacteroidaceae; g__Bacteroides; s__
	OTU_520	k__Bacteria; p__Firmicutes; c__Clostridia
	OTU_25	k__Bacteria; p__Bacteroidota; c__Bacteroidia; o__Bacteroidales; f__Bacteroidaceae; g__Bacteroides; s__Bacteroides_thetaiotaomicron
	OTU_612	k__Bacteria; p__Firmicutes; c__Clostridia; o__Oscillospirales; f__Oscillospiraceae; g__UCG-005; s__
	OTU_365	k__Bacteria; p__Firmicutes; c__Clostridia; o__Clostridia_vadinBB60_group; f__; g__; s__
	OTU_149	k__Bacteria; p__Firmicutes; c__Clostridia; o__Lachnospirales; f__Lachnospiraceae; g__Lachnospiraceae_FCS020_group; s__
	OTU_469	k__Bacteria; p__Firmicutes; c__Clostridia; o__Eubacteriales; f__Eubacteriaceae; g__Eubacterium; s__Eubacterium_limosum
	OTU_544	k__Bacteria; p__unidentified_Bacteria; c__Clostridia; o__Oscillospirales; f__Ruminococcaceae; g__; s__
	OTU_742	k__Bacteria; p__Firmicutes; c__Clostridia; o__Oscillospirales; f__Ruminococcaceae; g__Anaerofilum; s__
	OTU_1201	k__Bacteria; p__unidentified_Bacteria; c__Clostridia; o__Oscillospirales; f__Ruminococcaceae; g__; s__
	OTU_83	k__Bacteria; p__Firmicutes; c__Clostridia; o__Oscillospirales; f__Ruminococcaceae; g__Ruminococcus; s__
	OTU_411	k__Bacteria; p__Firmicutes; c__Clostridia; o__Peptostreptococcales-Tissierellales; f__Anaerovoracaceae; g__[Eubacterium]_nodatum_group
	OTU_245	k__Bacteria; p__Firmicutes; c__Clostridia
	OTU_1092	k__Bacteria; p__unidentified_Bacteria; c__Coriobacteriia; o__Coriobacteriales; f__Eggerthellaceae; g__; s__
	OTU_39	k__Bacteria; p__Bacteroidota; c__Bacteroidia; o__Bacteroidales; f__Bacteroidaceae; g__Bacteroides; s__Bacteroides_coprophilus
	OTU_186	k__Bacteria; p__Bacteroidota; c__Bacteroidia; o__Bacteroidales; f__Rikenellaceae; g__Alistipes; s__Alistipes_indistinctus
	OTU_53	k__Bacteria; p__Bacteroidota; c__Bacteroidia; o__Bacteroidales; f__Prevotellaceae; g__Prevotellaceae_NK3B31_group
	OTU_415	k__Bacteria; p__Firmicutes; c__Bacilli; o__RF39; f__; g__; s__
	OTU_111	k__Bacteria; p__Verrucomicrobiota; c__Verrucomicrobiae; o__Verrucomicrobiales; f__Akkermansiaceae; g__Akkermansia; s__Akkermansia_muciniphila
	OTU_3	k__Bacteria; p__Bacteroidota; c__Bacteroidia; o__Bacteroidales; f__Bacteroidaceae; g__Bacteroides; s__Bacteroides_plebeius
	OTU_417	k__Bacteria; p__Bacteroidota; c__Bacteroidia; o__Bacteroidales; f__Bacteroidaceae; g__Bacteroides
	OTU_1128	Unknown
	OTU_102	k__Bacteria; p__Proteobacteria; c__Gammaproteobacteria; o__Enterobacterales; f__Pasteurellaceae; g__Haemophilus; s__Haemophilus_parainfluenzae
	OTU_242	k__Bacteria; p__Firmicutes; c__Clostridia; o__Lachnospirales; f__Lachnospiraceae
	OTU_66	k__Bacteria; p__Firmicutes; c__Clostridia; o__Lachnospirales; f__Lachnospiraceae; g__Tyzzerella; s__
	OTU_248	k__Bacteria; p__Firmicutes; c__Clostridia; o__Lachnospirales; f__Lachnospiraceae; g__Lachnoclostridium; s__[Clostridium]_scindens
	OTU_212	k__Bacteria; p__Firmicutes; c__Clostridia; o__Peptostreptococcales-Tissierellales; f__Anaerovoracaceae; g__Family_XIII_UCG-001; s__
	OTU_755	k__Bacteria; p__Firmicutes; c__Clostridia; o__Lachnospirales; f__Lachnospiraceae; g__Coprococcus; s__
	OTU_685	k__Bacteria; p__Firmicutes; c__Clostridia; o__Christensenellales; f__Christensenellaceae; g__Christensenellaceae_R-7_group
	OTU_266	k__Bacteria; p__Firmicutes; c__Negativicutes; o__Veillonellales-Selenomonadales; f__Veillonellaceae; g__Veillonella; s__Veillonella_parvula
	OTU_229	k__Bacteria; p__Firmicutes; c__Clostridia; o__Oscillospirales; f__[Eubacterium]_coprostanoligenes_group; g__; s__
	OTU_176	k__Bacteria; p__Firmicutes; c__Clostridia; o__Lachnospirales; f__Lachnospiraceae; g__Butyrivibrio; s__Butyrivibrio_crossotus
	OTU_442	k__Bacteria; p__Bacteroidota; c__Bacteroidia; o__Bacteroidales; f__Bacteroidaceae; g__Bacteroides; s__Bacteroides_ovatus
	OTU_637	k__Bacteria; p__Firmicutes; c__Clostridia; o__Oscillospirales; f__Oscillospiraceae; g__UCG-003; s__
	OTU_864	k__Bacteria
	OTU_295	k__Bacteria; p__Actinobacteriota; c__Coriobacteriia; o__Coriobacteriales; f__Eggerthellaceae; g__Gordonibacter; s__Gordonibacter_pamelaeae
	OTU_62	k__Bacteria; p__Firmicutes; c__Clostridia; o__Oscillospirales; f__Ruminococcaceae; g__[Eubacterium]_siraeum_group; s__
	OTU_59	k__Bacteria; p__Firmicutes; c__Clostridia; o__Peptostreptococcales-Tissierellales; f__Peptostreptococcaceae; g__Intestinibacter; s__
	OTU_376	k__Bacteria; p__Bacteroidota; c__Bacteroidia
	OTU_689	k__Bacteria; p__Firmicutes; c__Clostridia; o__Oscillospirales; f__Oscillospiraceae; g__UCG-005; s__
	OTU_239	k__Bacteria; p__Desulfobacterota; c__Desulfovibrionia; o__Desulfovibrionales; f__Desulfovibrionaceae; g__Mailhella
	OTU_85	k__Bacteria; p__Firmicutes; c__Clostridia; o__Lachnospirales; f__Lachnospiraceae
	OTU_1096	k__Bacteria; p__Firmicutes; c__Clostridia; o__Clostridiales; f__Clostridiaceae; g__Clostridium_sensu_stricto_1; s__
	OTU_371	k__Bacteria
	OTU_29	k__Bacteria; p__Firmicutes; c__Clostridia; o__Lachnospirales; f__Lachnospiraceae; g__[Eubacterium]_eligens_group; s__
	OTU_578	k__Bacteria; p__Firmicutes; c__Bacilli; o__Erysipelotrichales; f__Erysipelatoclostridiaceae; g__Erysipelatoclostridium
	OTU_156	k__Bacteria; p__Firmicutes; c__Clostridia; o__Clostridia_UCG-014; f__; g__; s__
	OTU_676	k__Bacteria; p__Synergistota; c__Synergistia; o__Synergistales; f__Synergistaceae; g__Cloacibacillus
	OTU_534	k__Bacteria
	OTU_52	k__Bacteria; p__Firmicutes; c__Clostridia; o__Oscillospirales; f__Oscillospiraceae; g__UCG-002; s__
	OTU_615	k__Bacteria; p__Firmicutes; c__Clostridia; o__Peptostreptococcales-Tissierellales; f__Anaerovoracaceae; g__Family_XIII_AD3011_group; s__
	OTU_201	k__Bacteria; p__Firmicutes; c__Clostridia; o__Oscillospirales; f__[Eubacterium]_coprostanoligenes_group; g__unidentified_[Eubacterium]_coprostanoligenes_group; s__Clostridiales_bacterium_42_27
	OTU_408	k__Bacteria; p__Firmicutes; c__Clostridia; o__Oscillospirales; f__[Eubacterium]_coprostanoligenes_group; g__; s__
	OTU_163	k__Bacteria; p__Firmicutes; c__Clostridia; o__Oscillospirales; f__Ruminococcaceae; g__Ruminococcus; s__
	OTU_308	k__Bacteria; p__Firmicutes; c__Clostridia; o__Lachnospirales; f__Lachnospiraceae; g__Acetitomaculum; s__Firmicutes_bacterium_CAG_194_44_15
	OTU_395	k__Bacteria; p__Firmicutes; c__Clostridia; o__Oscillospirales; f__Ruminococcaceae; g__Ruminococcus; s__Ruminococcus_flavefaciens
	OTU_1254	Unknown
	OTU_318	k__Bacteria; p__Firmicutes; c__Clostridia; o__Clostridia_vadinBB60_group; f__; g__; s__
	OTU_306	k__Bacteria; p__Firmicutes; c__Bacilli; o__Lactobacillales; f__Streptococcaceae; g__Lactococcus
	OTU_514	k__Bacteria; p__Firmicutes; c__Bacilli; o__RF39; f__; g__; s__
	OTU_505	k__Bacteria; p__unidentified_Bacteria; c__Coriobacteriia; o__Coriobacteriales; f__; g__; s__
	OTU_389	k__Bacteria; p__Proteobacteria; c__Gammaproteobacteria; o__Burkholderiales; f__Sutterellaceae; g__Sutterella; s__
	OTU_358	k__Bacteria; p__Firmicutes; c__Clostridia; o__Oscillospirales; f__Oscillospiraceae; g__Oscillibacter; s__
	OTU_662	k__Bacteria; p__Firmicutes; c__unidentified_Firmicutes; o__Oscillospirales; f__Ruminococcaceae
	OTU_250	k__Bacteria; p__Firmicutes; c__Bacilli; o__Lactobacillales
	OTU_598	k__Bacteria
	OTU_588	k__Bacteria; p__Synergistota; c__Synergistia; o__Synergistales; f__Synergistaceae; g__Pyramidobacter
	OTU_390	k__Bacteria; p__Proteobacteria; c__Gammaproteobacteria; o__Pseudomonadales; f__Halomonadaceae; g__Halomonas; s__Halomonas_sp_1513
	OTU_1287	k__Bacteria; p__Firmicutes; c__Clostridia; o__Lachnospirales; f__Lachnospiraceae; g__Lachnospiraceae_UCG-010; s__
	OTU_208	k__Bacteria; p__Firmicutes; c__Clostridia; o__Oscillospirales; f__Butyricicoccaceae; g__UCG-009; s__
	OTU_388	k__Bacteria; p__Firmicutes; c__Clostridia; o__Clostridia_UCG-014; f__; g__; s__
	OTU_42	k__Bacteria; p__Firmicutes; c__Clostridia; o__Lachnospirales; f__Lachnospiraceae; g__Lachnospiraceae_NK4A136_group; s__Lachnospiraceae_bacterium_GAM79
	OTU_414	k__Bacteria; p__Firmicutes; c__Clostridia; o__Oscillospirales; f__UCG-010; g__; s__
	OTU_535	k__Bacteria; p__Firmicutes; c__Clostridia; o__Lachnospirales; f__Lachnospiraceae; g__Oribacterium
	OTU_181	k__Bacteria; p__Firmicutes; c__Bacilli; o__Lactobacillales; f__Enterococcaceae; g__Enterococcus; s__Enterococcus_faecium
	OTU_26	k__Bacteria; p__Actinobacteria; c__unidentified_Actinobacteria; o__Bifidobacteriales; f__Bifidobacteriaceae; g__Bifidobacterium
	OTU_744	k__Bacteria; p__Actinobacteria; c__unidentified_Actinobacteria; o__Actinomycetales; f__Actinomycetaceae; g__Actinomyces; s__Actinomyces_graevenitzii
	OTU_571	k__Bacteria; p__Firmicutes; c__Clostridia; o__Oscillospirales; f__unidentified_Oscillospirales; g__Hydrogenoanaerobacterium; s__Selenomonadales_bacterium_Marseille-P2399
	OTU_197	k__Bacteria; p__unidentified_Bacteria; c__Clostridia; o__Oscillospirales; f__Ruminococcaceae; g__; s__
	OTU_596	k__Bacteria; p__unidentified_Bacteria; c__Clostridia; o__Oscillospirales; f__Oscillospiraceae; g__; s__
	OTU_1305	k__Bacteria; p__Firmicutes; c__Clostridia; o__Peptostreptococcales-Tissierellales; f__Peptostreptococcaceae; g__Terrisporobacter; s__
	OTU_399	k__Bacteria; p__unidentified_Bacteria; c__Clostridia; o__Christensenellales; f__Christensenellaceae; g__; s__
	OTU_904	k__Bacteria; p__Firmicutes; c__Bacilli; o__Erysipelotrichales; f__Erysipelotrichaceae; g__Faecalitalea; s__Faecalitalea_cylindroides
	OTU_300	k__Bacteria
	OTU_279	k__Bacteria; p__Proteobacteria; c__Alphaproteobacteria; o__Caulobacterales; f__Caulobacteraceae; g__Brevundimonas; s__Brevundimonas_vesicularis
	OTU_650	k__Bacteria; p__Firmicutes; c__Clostridia; o__Lachnospirales; f__Lachnospiraceae; g__[Eubacterium]_ventriosum_group; s__
	OTU_443	k__Bacteria; p__Firmicutes; c__Clostridia; o__Oscillospirales; f__Ruminococcaceae
	OTU_116	k__Bacteria; p__Firmicutes; c__Bacilli; o__Erysipelotrichales; f__Erysipelatoclostridiaceae; g__Coprobacillus
	OTU_226	k__Bacteria; p__Firmicutes; c__Clostridia; o__Oscillospirales; f__Ruminococcaceae; g__Fournierella; s__
	OTU_783	k__Bacteria; p__Firmicutes; c__Clostridia; o__Oscillospirales; f__UCG-010; g__; s__
	OTU_281	k__Bacteria; p__Bacteroidota; c__Bacteroidia; o__Bacteroidales; f__Marinifilaceae; g__Butyricimonas; s__
	OTU_104	k__Bacteria; p__Desulfobacterota; c__Desulfovibrionia; o__Desulfovibrionales; f__Desulfovibrionaceae; g__Bilophila; s__
	OTU_249	k__Bacteria; p__unidentified_Bacteria; c__Clostridia; o__Oscillospirales; f__Butyricicoccaceae; g__; s__
	OTU_207	k__Bacteria; p__Firmicutes; c__Bacilli; o__Erysipelotrichales; f__Erysipelotrichaceae; g__Faecalitalea; s__Absiella_argi
	OTU_487	k__Bacteria; p__Firmicutes; c__Clostridia
	OTU_953	k__Bacteria; p__Firmicutes; c__Clostridia; o__Lachnospirales; f__Lachnospiraceae; g__Lachnoclostridium; s__
	OTU_1053	k__Bacteria; p__Firmicutes; c__Clostridia; o__Lachnospirales; f__Lachnospiraceae
	OTU_346	k__Bacteria; p__Firmicutes; c__Bacilli; o__Erysipelotrichales; f__Erysipelotrichaceae; g__Holdemania; s__
	OTU_536	k__Bacteria; p__Firmicutes; c__Clostridia; o__Lachnospirales; f__Lachnospiraceae; g__Blautia
	OTU_385	k__Bacteria; p__unidentified_Bacteria; c__Clostridia; o__Oscillospirales; f__Ruminococcaceae; g__; s__
	OTU_76	k__Bacteria; p__Firmicutes; c__Clostridia; o__Oscillospirales; f__Butyricicoccaceae; g__Butyricicoccus; s__
	OTU_78	k__Bacteria; p__Proteobacteria; c__Gammaproteobacteria; o__Burkholderiales; f__Sutterellaceae; g__Sutterella; s__
	OTU_194	k__Bacteria; p__Firmicutes; c__Clostridia; o__Oscillospirales; f__UCG-010; g__; s__
	OTU_1278	k__Bacteria; p__Firmicutes; c__Clostridia; o__Lachnospirales; f__Lachnospiraceae; g__Lachnospira; s__
	OTU_938	k__Bacteria; p__Firmicutes; c__Clostridia; o__Lachnospirales; f__Lachnospiraceae; g__Coprococcus; s__
	OTU_1150	k__Bacteria; p__Firmicutes; c__Clostridia; o__Oscillospirales; f__UCG-010; g__; s__
	OTU_94	k__Bacteria; p__Firmicutes; c__Clostridia; o__Clostridia_UCG-014; f__; g__; s__
	OTU_121	k__Bacteria; p__Proteobacteria; c__Gammaproteobacteria; o__Burkholderiales; f__Sutterellaceae; g__Sutterella
	OTU_803	k__Bacteria; p__Firmicutes; c__Bacilli; o__Lactobacillales; f__Streptococcaceae; g__Streptococcus; s__Streptococcus_parauberis
	OTU_543	k__Bacteria; p__Firmicutes; c__Clostridia; o__Oscillospirales; f__Ruminococcaceae; g__Anaerofilum; s__
	OTU_1316	k__Bacteria; p__Firmicutes; c__Clostridia; o__Lachnospirales; f__Lachnospiraceae
	OTU_679	k__Bacteria
	OTU_556	k__Bacteria
	OTU_92	k__Bacteria; p__Bacteroidota; c__Bacteroidia; o__Bacteroidales; f__Prevotellaceae; g__Prevotella_9; s__
	OTU_393	k__Bacteria; p__Bacteroidota; c__Bacteroidia; o__Bacteroidales; f__Muribaculaceae; g__; s__
	OTU_142	k__Bacteria; p__Firmicutes; c__unidentified_Firmicutes; o__Oscillospirales; f__Ruminococcaceae; g__; s__
	OTU_9	k__Bacteria; p__Firmicutes; c__Negativicutes; o__Veillonellales-Selenomonadales; f__Veillonellaceae; g__Dialister; s__Dialister_sp_Marseille-P5638
	OTU_587	k__Bacteria; p__Actinobacteria; c__unidentified_Actinobacteria; o__Bifidobacteriales; f__Bifidobacteriaceae; g__Bifidobacterium; s__Bifidobacterium_adolescentis
	OTU_172	k__Bacteria; p__Firmicutes; c__Negativicutes; o__Veillonellales-Selenomonadales; f__Veillonellaceae; g__Allisonella; s__
	OTU_359	k__Bacteria; p__Firmicutes; c__Clostridia; o__Oscillospirales; f__Ruminococcaceae; g__DTU089; s__
	OTU_621	k__Bacteria; p__Firmicutes; c__Clostridia; o__Lachnospirales; f__Lachnospiraceae
	OTU_167	k__Bacteria; p__Firmicutes; c__Clostridia; o__Lachnospirales; f__Lachnospiraceae; g__Blautia; s__
	OTU_137	k__Bacteria; p__Bacteroidota; c__Bacteroidia; o__Bacteroidales; f__Muribaculaceae; g__; s__
	OTU_1255	k__Bacteria; p__Bacteroidota; c__Bacteroidia; o__Bacteroidales; f__Bacteroidaceae; g__Bacteroides
	OTU_403	k__Bacteria; p__Firmicutes; c__Clostridia; o__Christensenellales; f__Christensenellaceae; g__Christensenellaceae_R-7_group; s__
	OTU_262	k__Bacteria; p__Bacteroidota; c__Bacteroidia; o__Bacteroidales; f__Marinifilaceae; g__Butyricimonas; s__
	OTU_269	k__Bacteria; p__Firmicutes; c__Clostridia; o__Clostridia_vadinBB60_group; f__; g__; s__
	OTU_1258	k__Bacteria; p__Firmicutes; c__Clostridia; o__Lachnospirales; f__Lachnospiraceae
	OTU_763	k__Bacteria; p__Bacteroidota; c__Bacteroidia; o__Bacteroidales; f__Bacteroidaceae; g__Bacteroides; s__
	OTU_162	k__Bacteria; p__Bacteroidota; c__Bacteroidia; o__Bacteroidales; f__Marinifilaceae; g__Butyricimonas; s__
	OTU_495	k__Bacteria; p__Firmicutes; c__Clostridia
	OTU_1118	k__Bacteria; p__Firmicutes; c__Clostridia; o__Lachnospirales; f__Lachnospiraceae; g__Lachnospiraceae_UCG-003; s__
	OTU_190	k__Bacteria; p__Firmicutes; c__Negativicutes; o__Veillonellales-Selenomonadales; f__Veillonellaceae; g__Megasphaera; s__Megasphaera_stantonii
	OTU_604	k__Bacteria; p__Firmicutes; c__Negativicutes; o__Veillonellales-Selenomonadales; f__Veillonellaceae; g__Megasphaera; s__Megasphaera_micronuciformis
	OTU_1209	k__Bacteria; p__Bacteroidota; c__Bacteroidia; o__Bacteroidales; f__Prevotellaceae; g__Prevotella_9; s__
	OTU_232	k__Bacteria; p__Firmicutes; c__Clostridia; o__Oscillospirales; f__Oscillospiraceae; g__Colidextribacter; s__
	OTU_16	k__Bacteria; p__Firmicutes; c__Clostridia; o__Lachnospirales; f__Lachnospiraceae; g__[Eubacterium]_ruminantium_group; s__
	OTU_409	k__Bacteria; p__Firmicutes; c__Clostridia; o__Clostridia_UCG-014; f__; g__; s__
	OTU_178	k__Bacteria; p__Firmicutes; c__Clostridia; o__Oscillospirales; f__[Eubacterium]_coprostanoligenes_group; g__; s__
	OTU_468	k__Bacteria; p__Firmicutes; c__Clostridia; o__Peptostreptococcales-Tissierellales; f__Anaerovoracaceae; g__Family_XIII_AD3011_group; s__
	OTU_1215	k__Bacteria; p__Firmicutes; c__Clostridia; o__Lachnospirales; f__Lachnospiraceae; g__Blautia
	OTU_846	k__Bacteria; p__Bacteroidota; c__Bacteroidia; o__Bacteroidales; f__Bacteroidaceae; g__Bacteroides
	OTU_1178	k__Bacteria; p__Firmicutes; c__Clostridia; o__Oscillospirales; f__Ruminococcaceae; g__Faecalibacterium; s__
	OTU_627	k__Bacteria; p__Firmicutes; c__Clostridia; o__Oscillospirales; f__Oscillospiraceae; g__UCG-002; s__
	OTU_484	k__Bacteria; p__Firmicutes; c__Clostridia; o__Oscillospirales; f__Butyricicoccaceae; g__UCG-009; s__
	OTU_81	k__Bacteria; p__unidentified_Bacteria; c__Alphaproteobacteria; o__Rhodospirillales; f__unidentified_Rhodospirillales; g__unidentified_Rhodospirillales; s__Azospirillum_sp_47_25
	OTU_148	k__Bacteria; p__Fusobacteriota; c__Fusobacteriia; o__Fusobacteriales; f__Fusobacteriaceae; g__Cetobacterium; s__
	OTU_96	k__Bacteria; p__Actinobacteriota; c__Coriobacteriia; o__Coriobacteriales; f__Eggerthellaceae; g__Adlercreutzia; s__
	OTU_413	k__Bacteria; p__unidentified_Bacteria; c__Clostridia; o__Christensenellales; f__Christensenellaceae; g__; s__
	OTU_56	k__Bacteria; p__Firmicutes; c__Clostridia; o__Lachnospirales; f__Lachnospiraceae; g__Coprococcus
	OTU_12	k__Bacteria; p__Proteobacteria; c__Gammaproteobacteria; o__Enterobacterales; f__Enterobacteriaceae; g__Escherichia-Shigella; s__Escherichia_coli
	OTU_47	k__Bacteria; p__Firmicutes; c__Negativicutes; o__Veillonellales-Selenomonadales; f__Selenomonadaceae; g__Megamonas; s__
	OTU_15	k__Bacteria; p__Bacteroidota; c__Bacteroidia; o__Bacteroidales; f__Bacteroidaceae; g__Bacteroides; s__Bacteroides_coprocola
	OTU_196	k__Bacteria; p__Bacteroidota; c__Bacteroidia; o__Bacteroidales; f__Tannerellaceae; g__Parabacteroides; s__
	OTU_147	k__Bacteria; p__Cyanobacteria; c__Vampirivibrionia; o__Gastranaerophilales; f__unidentified_Gastranaerophilales; g__unidentified_Gastranaerophilales; s__Clostridium_sp_K4410MGS-306
	OTU_1151	k__Bacteria; p__Bacteroidota; c__Bacteroidia; o__Bacteroidales; f__Barnesiellaceae; g__Coprobacter; s__
	OTU_175	k__Bacteria; p__Firmicutes; c__Bacilli; o__Erysipelotrichales; f__Erysipelatoclostridiaceae; g__Catenibacterium; s__
	OTU_1001	k__Bacteria; p__Firmicutes; c__Bacilli; o__Erysipelotrichales; f__Erysipelotrichaceae; g__Holdemanella; s__
	OTU_133	k__Bacteria; p__Firmicutes; c__Clostridia; o__Oscillospirales; f__[Eubacterium]_coprostanoligenes_group; g__; s__
	OTU_757	k__Bacteria; p__Actinobacteriota; c__Coriobacteriia; o__Coriobacteriales
	OTU_118	k__Bacteria; p__Bacteroidota; c__Bacteroidia; o__Bacteroidales; f__Bacteroidaceae; g__Bacteroides; s__Bacteroides_salyersiae
	OTU_617	k__Bacteria; p__unidentified_Bacteria; c__Clostridia; o__Oscillospirales; f__Ruminococcaceae; g__; s__
	OTU_316	k__Bacteria; p__Firmicutes; c__Bacilli; o__Erysipelotrichales; f__Erysipelotrichaceae; g__[Clostridium]_innocuum_group; s__
	OTU_1	k__Bacteria; p__Bacteroidota; c__Bacteroidia; o__Bacteroidales; f__Bacteroidaceae; g__Bacteroides; s__Bacteroides_vulgatus
	OTU_199	k__Bacteria; p__Firmicutes; c__Negativicutes; o__Acidaminococcales; f__Acidaminococcaceae; g__Phascolarctobacterium; s__
	OTU_798	k__Bacteria; p__Bacteroidota; c__Bacteroidia; o__Bacteroidales; f__Tannerellaceae; g__Parabacteroides; s__Parabacteroides_faecis
	OTU_435	k__Bacteria; p__unidentified_Bacteria; c__Clostridia; o__Christensenellales; f__Christensenellaceae; g__; s__
	OTU_1031	k__Bacteria; p__Proteobacteria; c__Gammaproteobacteria; o__Enterobacterales; f__Enterobacteriaceae
	OTU_500	k__Bacteria; p__Firmicutes; c__Bacilli; o__Lactobacillales; f__Lactobacillaceae; g__Lactobacillus; s__Lactobacillus_johnsonii
	OTU_729	k__Bacteria; p__Firmicutes; c__unidentified_Firmicutes; o__Oscillospirales; f__Ruminococcaceae; g__; s__
	OTU_333	k__Bacteria; p__Actinobacteriota; c__Coriobacteriia; o__Coriobacteriales; f__Eggerthellaceae; g__CHKCI002; s__
	OTU_343	k__Bacteria; p__Firmicutes; c__Clostridia; o__Peptococcales; f__Peptococcaceae; g__Peptococcus; s__
	OTU_170	k__Bacteria; p__Desulfobacterota; c__Desulfovibrionia; o__Desulfovibrionales; f__Desulfovibrionaceae; g__Desulfovibrio; s__Desulfovibrio_piger
	OTU_231	k__Bacteria; p__Actinobacteriota; c__Coriobacteriia; o__Coriobacteriales; f__Eggerthellaceae; g__Senegalimassilia; s__
	OTU_336	k__Bacteria; p__Firmicutes; c__Clostridia; o__Lachnospirales; f__Lachnospiraceae
	OTU_1025	k__Bacteria; p__Firmicutes; c__Clostridia; o__Lachnospirales; f__Lachnospiraceae; g__Lachnospiraceae_FCS020_group; s__
	OTU_828	k__Bacteria; p__Bacteroidota; c__Bacteroidia; o__Bacteroidales; f__Rikenellaceae; g__Alistipes; s__Alistipes_indistinctus
	OTU_339	k__Bacteria; p__Firmicutes; c__Clostridia; o__Clostridia_vadinBB60_group
	OTU_459	k__Bacteria; p__Bacteroidota; c__Bacteroidia; o__Bacteroidales; f__Tannerellaceae; g__Parabacteroides
	OTU_221	k__Bacteria; p__Bacteroidota; c__Bacteroidia; o__Bacteroidales; f__Marinifilaceae; g__Butyricimonas; s__
	OTU_254	k__Bacteria; p__Firmicutes; c__Clostridia; o__Lachnospirales; f__Lachnospiraceae; g__Lachnospiraceae_UCG-003; s__
	OTU_877	k__Bacteria; p__Firmicutes; c__Clostridia; o__Lachnospirales; f__Lachnospiraceae
	OTU_447	k__Bacteria; p__Firmicutes; c__Clostridia; o__Lachnospirales; f__Lachnospiraceae
	OTU_717	k__Bacteria
	OTU_132	k__Bacteria; p__Firmicutes; c__Clostridia; o__Lachnospirales; f__Lachnospiraceae; g__Lachnospiraceae_NK4A136_group; s__
	OTU_290	k__Bacteria; p__Firmicutes; c__Bacilli; o__Lactobacillales; f__Streptococcaceae; g__Streptococcus; s__Streptococcus_anginosus
	OTU_1035	k__Bacteria; p__Bacteroidota; c__Bacteroidia; o__Bacteroidales; f__Marinifilaceae; g__Butyricimonas; s__
	OTU_136	k__Bacteria; p__Firmicutes; c__Clostridia; o__Lachnospirales; f__Lachnospiraceae; g__Lachnoclostridium; s__Lachnoclostridium_sp_YL32
	OTU_77	k__Bacteria; p__Firmicutes; c__Clostridia; o__Oscillospirales; f__Oscillospiraceae; g__UCG-005; s__
	OTU_599	k__Bacteria; p__Firmicutes; c__Clostridia; o__Oscillospirales; f__Oscillospiraceae; g__UCG-005; s__
	OTU_515	k__Bacteria; p__Firmicutes; c__Clostridia; o__Clostridia_UCG-014; f__; g__; s__
	OTU_146	k__Bacteria; p__unidentified_Bacteria; c__Coriobacteriia; o__Coriobacteriales; f__; g__; s__
	OTU_477	k__Bacteria; p__Firmicutes; c__Clostridia; o__Oscillospirales; f__UCG-010; g__; s__
	OTU_267	k__Bacteria; p__Firmicutes; c__Clostridia; o__Oscillospirales; f__UCG-010; g__; s__
	OTU_89	k__Bacteria; p__unidentified_Bacteria; c__Clostridia; o__Oscillospirales; f__Oscillospiraceae; g__; s__
	OTU_129	k__Bacteria; p__Bacteroidota; c__Bacteroidia; o__Bacteroidales; f__Prevotellaceae
	OTU_351	k__Bacteria; p__Firmicutes; c__Clostridia; o__Oscillospirales; f__Ruminococcaceae; g__Ruminococcus; s__
	OTU_95	k__Bacteria; p__Firmicutes; c__Negativicutes; o__Veillonellales-Selenomonadales; f__Veillonellaceae; g__Megasphaera; s__Megasphaera_elsdenii
	OTU_165	k__Bacteria; p__Firmicutes; c__Clostridia; o__Lachnospirales; f__Lachnospiraceae
	OTU_127	k__Bacteria
	OTU_45	k__Bacteria; p__Bacteroidota; c__Bacteroidia; o__Bacteroidales; f__Prevotellaceae; g__Prevotella; s__Prevotella_sp_Marseille-P2931
	OTU_714	k__Bacteria; p__Firmicutes; c__Clostridia; o__Oscillospirales
	OTU_298	k__Bacteria; p__Firmicutes; c__Bacilli; o__Lactobacillales; f__Lactobacillaceae; g__Leuconostoc; s__Leuconostoc_lactis
	OTU_360	k__Bacteria; p__Proteobacteria; c__Alphaproteobacteria; o__Caulobacterales; f__Caulobacteraceae; g__Caulobacter; s__Caulobacter_sp
	OTU_427	k__Bacteria; p__Firmicutes; c__Clostridia; o__Lachnospirales; f__Defluviitaleaceae; g__Defluviitaleaceae_UCG-011; s__
	OTU_1232	k__Bacteria; p__Firmicutes; c__Clostridia; o__Lachnospirales; f__Lachnospiraceae; g__[Ruminococcus]_gnavus_group
	OTU_474	k__Bacteria; p__Bacteroidota; c__Bacteroidia; o__Bacteroidales; f__Bacteroidaceae; g__Bacteroides; s__Bacteroides_clarus
	OTU_1298	k__Bacteria; p__Firmicutes; c__Clostridia; o__Oscillospirales; f__Ruminococcaceae
	OTU_444	k__Bacteria; p__Firmicutes; c__Bacilli; o__Lactobacillales; f__Streptococcaceae; g__Lactococcus; s__Lactococcus_garvieae
	OTU_31	k__Bacteria; p__Firmicutes; c__Clostridia; o__Oscillospirales; f__Ruminococcaceae; g__Ruminococcus; s__Ruminococcus_sp_N15MGS-57
	OTU_19	k__Bacteria; p__Bacteroidota; c__Bacteroidia; o__Bacteroidales; f__Bacteroidaceae; g__Bacteroides; s__Bacteroides_stercoris
	OTU_1189	k__Bacteria; p__Firmicutes; c__Bacilli; o__Lactobacillales; f__Streptococcaceae; g__Streptococcus; s__Streptococcus_sp_FDAARGOS_192
	OTU_44	k__Bacteria; p__Firmicutes; c__Clostridia; o__Lachnospirales; f__Lachnospiraceae; g__[Eubacterium]_ventriosum_group; s__
	OTU_108	k__Bacteria; p__Bacteroidota; c__Bacteroidia; o__Bacteroidales; f__Rikenellaceae; g__Alistipes; s__Alistipes_shahii
	OTU_775	k__Bacteria; p__Firmicutes; c__Bacilli; o__Erysipelotrichales; f__Erysipelatoclostridiaceae
	OTU_1182	k__Bacteria; p__Firmicutes; c__Clostridia; o__Lachnospirales; f__Lachnospiraceae
	OTU_152	k__Bacteria; p__Firmicutes; c__Clostridia; o__Oscillospirales; f__Ruminococcaceae; g__Ruminococcus; s__
	OTU_438	k__Bacteria; p__Proteobacteria; c__Gammaproteobacteria; o__Burkholderiales; f__Burkholderiaceae; g__Ralstonia; s__Ralstonia_pickettii
[truncated: 8 more columns]

## Sheet: Figure2
	Figure 2a
	Taxonomy	HT1	HT2	HT3	HT4	HT5	HT6	HT7	HT8	HT9	HT10	HT11	HT12	HT13	HT14	HT15	HT16	HT17	HT18	HT19	HT20	HT21	HT22	HT23	CT1	CT2	CT3	CT4	CT5	CT6	CT7	CT8	CT9	CT10	CT11	CT12	CT13	CT14	CT15	CT16	CT17	CT18	CT19	CT20	CT21	CT22	CT23	CT24	CT25
	Ruminococcus	0.018614	0.004693	0.018926	0.010514	0.006834	0.035068	0.027766	0.148429	0.035554	0.009015	0.00479	0.002064	0.006542	0.018887	0.048834	0.008528	0.020114	0.024456	0.004809	0.011371	0.024534	0.043615	0.055357	0.009288	0.002298	0.003583	0.016609	0.00995	0.009268	0.014818	0.009015	0.006795	0.005569	0.017466	0.057479	0.009385	0.002804	0.040889	0.002278	0.004186	0.003291	0.002843	0.003115	0.008665	0.004342	0.00148	0.016862	0.003193
	Lachnoclostridium	0.008412	0.023112	0.018673	0.031485	0.003505	0.011215	0.008918	0.026091	0.008022	0.12335	0.014214	0.017913	0.003427	0.024475	0.015421	0.014662	0.009969	0.020484	0.005763	0.021886	0.018322	0.028272	0.009424	0.017174	0.013649	0.005024	0.010553	0.027493	0.008334	0.015888	0.006406	0.01657	0.00442	0.007574	0.002823	0.007126	0.008353	0.016317	0.002181	0.003291	0.006815	0.008061	0.004537	0.003855	0.003972	0.007496	0.007866	0.005978
	[Eubacterium]_ruminantium	0.00072	0.00074	0.004284	0.001013	0.001421	0.016784	0.00294	0.000487	0.011021	0.00035	0.000234	0.000136	0.01032	0.000876	0.002298	7.79e-05	0.000604	0.008275	0.001013	0.000565	0.000818	3.89e-05	0.000604	0.001363	0.001246	0.002044	0.048133	0.001285	0.001207	0.008081	0.044024	0.00074	0.001616	0.006289	0.002259	0.001636	0.001188	0.058608	0.000584	0.067818	0.011001	0.011819	0.014564	0.002531	0.003096	0.003291	0.005394	0.001791
	UCG-002	0.006951	0.000448	0.001928	0.00037	0.001889	0.001597	0.003193	0.000662	0.002375	0.001791	0.000623	0.000487	0.00257	0.00257	0.002512	0.003836	0.003038	0.00146	0.001928	0.001285	0.001266	0.002142	0.004887	0.00109	0.0022	0.003953	0.001266	0.000604	0.011099	0.014194	0.003018	0.000837	0.001558	0.004654	0.00993	0.001636	0.001499	0.002259	0.000701	0.006211	0.00773	0.002512	0.013143	0.041824	0.006484	0.006172	0.03499	0.00257
	Coprococcus	0.010573	0.005374	0.011761	0.009969	0.029499	0.007165	0.003933	0.001519	0.023541	0.003855	0.00919	0.003038	0.011585	0.015129	0.005841	0.004303	0.022236	0.010865	0.008489	0.005199	0.023794	0.022723	0.037346	0.002862	0.0044	0.002492	0.004965	0.017524	0.004731	0.014078	0.00442	0.005277	0.004478	0.012462	0.003836	0.000759	0.002239	0.004868	0.001363	0.013357	0.010203	0.011741	0.009054	0.008859	0.003154	0.008684	0.003563	0.002298
	Phascolarctobacterium	0.003096	0.000273	0.000389	0.000974	0.000312	0.000253	0.000273	0.000253	0.001402	0.007594	0.000428	0.007438	0.000779	0.000701	0.000292	0.000428	0.000448	0.00072	0.000545	0.000448	0.000409	0.001928	0.000117	0.000935	0.007964	0.035243	0.000428	0.011722	0.001266	0.008898	0.000448	0.000467	0.000798	0.007672	0.002706	0.000312	0.011624	0.000409	0.009482	0.000759	0.006718	0.010553	0.003271	0.006211	0.000818	0.010398	0.000779	0.00035
	UCG-005	0.00148	0.00035	0.001558	0.000506	0.000759	0.00148	0.000896	0.000331	0.001733	0.004926	0.000389	0.000234	0.001558	0.001207	0.001227	0.000857	0.001655	0.000818	0.000389	0.000974	0.002823	0.00109	0.007574	0.00037	0.000389	0.000506	0.004809	0.000526	0.009151	0.007302	0.000954	0.000292	0.000584	0.004206	0.003252	0.000857	0.000389	0.001129	0.004887	0.002103	0.01953	0.001344	0.004264	0.01067	0.003933	0.002278	0.004225	0.004595
	Butyricicoccus	0.002921	0.005608	0.003038	0.004576	0.001246	0.001538	0.001558	0.004985	0.005569	0.001499	0.007107	0.002298	0.004128	0.003252	0.0037	0.005861	0.005394	0.002512	0.00331	0.005355	0.006893	0.005919	0.006523	0.00368	0.002745	0.002337	0.007302	0.003797	0.005802	0.003388	0.001655	0.00148	0.002414	0.004615	0.000915	0.001675	0.002064	0.005978	0.001207	0.001285	0.002551	0.00146	0.003661	0.001149	0.003018	0.001363	0.004693	0.001168
	Figure 2c	Spearman's correlation analysis p value
		Bacteroidales	Lachnospirales	Oscillospirales	Veillonellales.Selenomonadales	Enterobacterales	Lactobacillales	Bifidobacteriales	Clostridia_UCG.014	Coriobacteriales	Peptostreptococcales.Tissierellales	Erysipelotrichales	Rhodospirillales	Burkholderiales	Gastranaerophilales	Acidaminococcales	Clostridiales	c__unidentified_Firmicutes.o__Oscillospirales	Fusobacteriales	Methanobacteriales	Monoglobales	Christensenellales	Sphingomonadales	Verrucomicrobiales	p__unidentified_Bacteria.o__Oscillospirales	Acholeplasmatales	p__unidentified_Bacteria.o__Coriobacteriales	Deferribacterales	RF39	Pseudomonadales	Sphingobacteriales	Desulfovibrionales	Xanthomonadales	Bacteroidetes_VC2.1_Bac22	Campylobacterales	Bacillales
	FT3	0.811247	0.355411	0.596669	0.351736	0.96641	0.901195	0.414228	0.0456065	0.139572	0.730223	0.908452	0.800424	0.238599	0.352171	0.795468	0.577773	0.962747	0.344636	0.356783	0.433523	0.670337	0.0323626	0.355637	0.828761	0.161987	0.338027	0.121771	0.395972	0.0232289	0.0504108	0.272997	0.48804	0.089755	0.121771	0.212214
	FT4	0.425047	0.366758	0.246016	0.442082	0.68415	0.35212	0.363489	0.0870039	0.990359	0.842927	0.67419	0.322874	0.435426	0.449407	0.653206	0.131389	0.450628	0.0118471	0.0814082	0.787693	0.0152269	0.0473146	0.939648	0.016072	0.195195	0.99517	0.209921	0.40399	0.166983	0.065996	0.466914	0.871455	0.311231	0.209921	0.19076
	TSH	0.771733	0.866232	0.517887	0.249705	0.920956	0.249833	0.116979	0.0770105	0.0366365	0.0376996	0.609763	0.150419	0.596964	0.122647	0.266454	0.461535	0.173059	0.360122	0.886395	0.420222	0.41151	0.17946	0.697925	0.289685	0.207075	0.274183	0.237632	0.726357	0.824791	0.256611	0.901762	0.754165	0.35749	0.237632	0.478727
	TPOAb	0.623759	0.737186	0.596454	0.740778	0.262546	0.045713	0.685507	5.61341e-05	0.00518165	0.412668	0.684427	0.510997	0.358177	0.0123545	0.0530775	0.834639	0.487617	0.316993	0.345948	0.421932	0.233457	1.80392e-06	0.188688	0.096358	3.80539e-06	0.148331	0.209947	0.180347	3.98608e-05	9.97303e-07	0.0776718	0.85234	0.000198551	0.209947	1.61632e-05
	TgAb	0.431734	0.631562	0.431301	0.863341	0.0359642	0.0102644	0.441082	1.38786e-06	0.00426913	0.737006	0.666962	0.574415	0.142848	0.00471267	0.00739276	0.295472	0.853935	0.492036	0.322835	0.84921	0.0644962	5.21667e-09	0.0208241	0.00561503	1.17993e-07	0.174891	0.0899481	0.0243951	1.03672e-06	2.69078e-09	0.118287	0.881462	6.36143e-06	0.0899481	1.43729e-07

## Sheet: Figure3
	Figure 3d
	MapID	MapTitle	Pvalue	x	y	n	N	EnrichDirect	MetaIDs	kegg_cpd_id			Figure 3f	Targeted metabolomic analysis of SCFAs
	map04927	Cortisol synthesis and secretion	0.101449	1	1	7	69	Over	Pregnenolone	cpd:C01953			Sample Name	Group	Butyric acid	Isobutyric acid	Caproic acid	Valeric acid	Isovaleric acid	Propionic acid	Acetic acid
	map04934	Cushing's syndrome	0.101449	1	1	7	69	Over	Pregnenolone	cpd:C01953			HT1	HT	0.591	0.076	0.061	0.015	0.037	0.058	0.061
	map04977	Vitamin digestion and absorption	0.101449	1	1	7	69	Over	Vitamin A	cpd:C00473			HT2	HT	0.543	0.073	0.069	0.023	0.072	0.149	0.229
	map00650	Butanoate metabolism	0.193947	1	2	7	69	Over	Succinic semialdehyde	cpd:C00232			HT3	HT	1.261	0.069	0.071	0.018	0.026	0.061	1.414
	map00830	Retinol metabolism	0.193947	1	2	7	69	Over	Vitamin A	cpd:C00473			HT4	HT	0.776	0.086	0.063	0.03	0.023	0.201	0.643
	map04728	Dopaminergic synapse	0.193947	1	2	7	69	Over	3-Methoxytyramine	cpd:C05587			HT5	HT	1.153	0.081	0.074	0.036	0.042	0.24	0.839
	map04913	Ovarian steroidogenesis	0.193947	1	2	7	69	Over	Pregnenolone	cpd:C01953			HT6	HT	0.916	0.065	0.063	0.013	0.031	0.229	ND
	map04925	Aldosterone synthesis and secretion	0.193947	1	2	7	69	Over	Pregnenolone	cpd:C01953			HT7	HT	0.718	0.088	0.063	0.023	0.03	0.081	0.156
	map00350	Tyrosine metabolism	0.22441	2	9	7	69	Over	3-Methoxytyramine; Succinic semialdehyde	cpd:C05587,cpd:C00232			HT8	HT	0.617	0.072	0.067	0.025	0.038	0.151	0.744
	map00750	Vitamin B6 metabolism	0.278162	1	3	7	69	Over	Succinic semialdehyde	cpd:C00232			HT9	HT	1.292	0.076	0.071	0.011	0.044	0.166	0.851
	map00760	Nicotinate and nicotinamide metabolism	0.278162	1	3	7	69	Over	Succinic semialdehyde	cpd:C00232			HT10	HT	0.448	0.075	0.063	0.019	0.031	0.027	0.218
	map00061	Fatty acid biosynthesis	0.35472	1	4	7	69	Over	Caprylic acid	cpd:C06423			HT11	HT	0.651	0.069	0.059	0.03	0.015	0.09	ND
	map00140	Steroid hormone biosynthesis	0.35472	1	4	7	69	Over	Pregnenolone	cpd:C01953			HT12	HT	0.35	0.071	0.062	0.011	0.015	0.839	0.053
	map00250	Alanine, aspartate and glutamate metabolism	0.487189	1	6	7	69	Over	Succinic semialdehyde	cpd:C00232			HT13	HT	0.317	0.083	0.067	0.02	0.031	0.15	ND
	map01040	Biosynthesis of unsaturated fatty acids	0.544168	1	7	7	69	Over	Lignoceric acid	cpd:C08320			HT14	HT	0.359	0.068	0.057	0.014	0.021	ND	ND
	map01200	Carbon metabolism	0.544168	1	7	7	69	Over	Succinic semialdehyde	cpd:C00232			HT15	HT	0.505	0.069	0.064	0.014	0.014	0.07	ND
													HT16	HT	0.454	0.079	0.065	0.013	0.042	0.238	1.345
													HT17	HT	0.52	0.07	0.089	0.013	0.015	ND	ND
	Figure 3e												HT18	HT	0.722	0.086	0.078	0.014	0.035	0.193	0.021
		N-(2,6-dichloro-4-methoxyphenyl)acetamide	Dihydroroseoside	4-Phenylbutyric acid	Sorbitan monooleate	4-Allyl-2-(ß-D-glucopyranosyloxy)phenyl ß-D-glucopyranoside	MN-18 N-(5-hydroxypentyl) metabolite	Enterodiol	(R)-3-Hydroxy myristic acid	10-Hydroxydecanoic acid	N1-piperidinocarbonyl-4-methylbenzene-1-sulfonamide		HT19	HT	0.476	0.093	0.078	0.015	0.044	0.044	ND
	FT3	0.0177029	0.0114493	0.0011878	0.000939167	0.0375794	0.040491	0.0144581	0.00440998	0.00795801	0.00359078		HT20	HT	0.436	0.084	0.084	0.013	0.06	ND	ND
	FT4	0.272234	0.604661	0.133877	0.29996	0.0856001	0.105255	0.0490629	0.505006	0.361827	0.140189		HT21	HT	0.474	0.07	0.068	0.012	0.023	ND	ND
	TSH	0.128596	0.4557	0.0803004	0.0449589	0.0427491	0.123605	0.0172803	0.177321	0.114089	0.106521		HT22	HT	0.678	0.074	0.058	0.025	0.052	0.149	1.422
	TPOAb	0.000126603	0.0267083	0.00252318	0.00156283	0.0198874	0.0146308	0.0124369	0.00197623	0.00700375	0.00194859		HT23	HT	0.426	0.083	0.072	0.019	0.021	0.174	0.47
	TgAb	0.000148236	0.0114293	0.00259871	2.55237e-05	0.0125031	0.00450846	0.000954944	0.000981217	0.00171256	0.00138202		CT1	CT	2.059	0.266	0.09	0.072	0.089	0.487	0.218
													CT2	CT	1.204	0.101	0.079	0.027	0.024	0.124	0.027
													CT3	CT	1.123	0.083	0.085	0.031	0.072	0.222	2.299
													CT4	CT	1.428	0.093	0.087	0.039	0.043	0.193	1.66
													CT5	CT	1.316	0.077	0.071	0.049	0.058	0.093	0.51
													CT6	CT	1.211	0.077	0.056	0.014	0.075	0.178	ND
													CT7	CT	1.253	0.097	0.065	0.033	0.038	0.099	ND
													CT8	CT	1.102	0.073	0.058	0.035	0.046	0.212	0.616
													CT9	CT	1.564	0.101	0.062	0.051	0.066	0.249	0.285
													CT10	CT	1.028	0.08	0.06	0.019	0.045	0.148	ND
													CT11	CT	0.445	0.075	0.055	0.028	0.018	0.216	0.112
													CT12	CT	1.087	0.082	0.065	0.028	0.043	0.307	0.161
													CT13	CT	0.957	0.091	0.065	0.036	0.03	0.103	ND
													CT14	CT	0.551	0.091	0.052	0.019	0.044	0.053	ND
													CT15	CT	0.68	0.079	0.069	0.023	0.027	0.134	ND
													CT16	CT	0.719	0.065	0.059	0.022	0.019	0.008	ND
													CT17	CT	0.69	0.07	0.069	0.023	0.037	ND	0.501
													CT18	CT	0.611	0.069	0.07	0.034	0.04	0.172	ND
													CT19	CT	0.664	0.075	0.064	0.018	0.041	0.151	ND
													CT20	CT	0.429	0.085	0.071	0.025	0.031	0.099	ND
													CT21	CT	0.549	0.076	0.075	0.028	0.026	0.056	ND
													CT22	CT	0.681	0.066	0.106	0.02	0.044	0.186	ND
													CT23	CT	1.163	0.081	0.07	0.031	0.039	0.238	ND
													CT24	CT	0.702	0.085	0.072	0.016	0.054	0.298	1.249
													CT25	CT	0.981	0.106	0.081	0.017	0.036	0.044	ND
												n for HT=23
												n for CT=25

## Sheet: Figure4
	Figure 4b								Figure 4d
	Name	Group	observed_species	ACE	chao1	shannon			Taxonomy	Bacteroidales	Lactobacillales	Erysipelotrichales	Lachnospirales	Verrucomicrobiales	Clostridiales	Burkholderiales	Oscillospirales	Clostridia_UCG-014	Bifidobacteriales	Pseudomonadales	p__unidentified_Bacteria;o__Oscillospirales	Propionibacteriales	Deferribacterales	o_Lachnospirales
	I1000G1	IG1000	277	312.063	309.81	4.826			CON	0.535724	0.072889	0.124322	0.092238	0.056424	0.021524	0.013396	0.015532	0.009042	0.001792	0.002422	0.004828	0.001925	0.000941	0.003935
	I1000G2	IG1000	327	368.141	364.568	5.255			IG10	0.552947	0.093928	0.128601	0.059492	0.039784	0.02809	0.020448	0.015616	0.008301	0.010678	4.6e-05	0.005889	8e-06	0.002993	0.004354
	I1000G3	IG1000	361	396.042	394	5.197			IG100	0.569438	0.098379	0.186567	0.055443	0.002834	0.016675	0.011967	0.01359	0.006607	0.010616	1.1e-05	0.003258	0	0.000538	0.003117
	I1000G4	IG1000	369	415.467	411	5.315			IG1000	0.632834	0.072777	0.021202	0.034281	0.1409	0.001532	0.027137	0.014716	0.0148	0.001197	2.4e-05	0.005316	0	0.002237	0.003963
	I1000G5	IG1000	377	419.161	412.019	5.403
	I1000G6	IG1000	424	471.56	463.763	5.946
	I1000G7	IG1000	315	415.282	418.053	5.129
	I1000G8	IG1000	435	479.14	484.524	6.316			Figure 4e
	I1000G9	IG1000	377	439.766	439.562	4.976			Taxon	CON	IG10	IG100	IG1000
	I1000G10	IG1000	366	393.44	386.788	5.356			Eubacterium	0.002728	0.001175	0.00111	0.001216
	CG1	CON	550	626.541	595.277	5.208			Prevotellaceae_UCG-001	0.00694	0.025367	0.024487	0.008106
	CG2	CON	436	470.871	463.018	6.109			Ruminococcus	0.001202	0.002077	0.002058	0.001818
	CG3	CON	473	527.432	515.406	6.172			Bacteroides	0.086424	0.07134	0.063387	0.145959
	CG4	CON	450	479.917	473.203	6.13			Dubosiella	0.07046	0.060305	0.148558	0.008174
	CG5	CON	419	471.349	458.041	5.542			Clostridium_sensu_stricto_1	0.021293	0.027277	0.016661	0.001399
	CG6	CON	342	370.09	364.024	5.81			Ralstonia	0.002544	1.4e-05	1.1e-05	3e-06
	CG7	CON	482	533.409	519.514	6.15			Bifidobacterium	0.00179	0.010673	0.010605	0.001205
	CG8	CON	483	530.094	514.663	5.786			Candidatus_Arthromitus	0.000236	0.000805	1.1e-05	0.000124
	CG9	CON	413	457.816	454.418	5.985			GCA-900066575	0.00124	0.001623	0.002658	0.000743
	CG10	CON	519	592.13	597.054	5.631			Pseudomonas	0.002195	4.6e-05	1.1e-05	3e-05
	CG11	CON	468	506.345	498	6.384			Akkermansia	0.056438	0.039781	0.002836	0.140886
	CG12	CON	617	794.815	784.308	6.02			Lactobacillus	0.045487	0.07101	0.072788	0.051772
	I10G1	IG10	351	388.564	381.692	5.421			Parasutterella	0.01074	0.020375	0.01195	0.027142
	I10G2	IG10	359	452.157	465.31	4.94			Muribaculum	0.008115	0.009152	0.009792	0.009986
	I10G3	IG10	415	465.815	449	5.67			Candidatus_Saccharimonas	0.001745	0.002026	0.001753	0.001605
	I10G4	IG10	369	401.037	403.902	5.972			Romboutsia	0.002902	0.001748	0.000386	0.001375
	I10G5	IG10	394	440.135	428.667	5.783			Mucispirillum	0.000948	0.002996	0.000543	0.002247
	I10G6	IG10	557	650.932	661.591	6.142			Parabacteroides	0.004869	0.004784	0.005886	0.014511
	I10G7	IG10	431	477.607	480.171	6.328			Turicibacter	0.050808	0.062531	0.035989	0.010138
	I10G8	IG10	393	422.377	416.523	6.142			Erysipelatoclostridium	0.001576	0.004541	0.001507	0.001618
	I10G9	IG10	370	435.419	413.182	4.584			Ligilactobacillus	0.010636	0.007766	0.003474	0.005222
	I10G10	IG10	424	470.15	470.49	5.886			Roseburia	0.006501	0.00259	0.001802	0.001135
	I100G1	IG100	382	460.652	475.022	4.875			Limosilactobacillus	0.015811	0.014273	0.021426	0.015097
	I100G2	IG100	337	419.559	418.447	4.459			[Eubacterium]_fissicatena_group	0.001429	0.002588	0.009525	0.002917
	I100G3	IG100	354	401.091	401.273	5.024			Blautia	0.001171	0.001418	0.002958	0.001634
	I100G4	IG100	391	477.931	516.824	5.096			Lachnospiraceae_UCG-001	0.005229	0.00265	0.001267	0.001197
	I100G5	IG100	383	444.153	451.25	5.25			A2	0.003964	0.004109	0.001542	0.000935
	I100G6	IG100	392	425.874	427.838	6.154			Alistipes	0.037752	0.041035	0.043098	0.02121
	I100G7	IG100	339	387.992	380.143	5.613			Rikenella	0.001294	0.000902	0.001159	0.004719
	I100G8	IG100	401	457.202	445.722	5.883			Colidextribacter	0.003802	0.003579	0.00268	0.002928
	I100G9	IG100	378	417.802	402.182	5.525			Cutibacterium	0.001877	0	0	0
	I100G10	IG100	340	380.983	363.459	5.456			Staphylococcus	0.003122	0.00024	4.1e-05	4.1e-05
									Helicobacter	0.001274	0.001842	0.000286	0.001205
	n for I1000G=10								Lachnospiraceae_NK4A136_group	0.054005	0.031143	0.024689	0.016102
	n for I100G=10
	n for IG10=10
	n for CON =12
	Figure 4c	Venn diagram
	OTU_65	k__Bacteria; p__Firmicutes; c__Clostridia; o__Peptostreptococcales-Tissierellales; f__Peptostreptococcaceae; g__Romboutsia; s__Romboutsia_ilealis
	OTU_280	k__Bacteria; p__Firmicutes; c__Clostridia; o__Clostridia_UCG-014; f__; g__; s__
	OTU_78	k__Bacteria; p__Firmicutes; c__Bacilli; o__Erysipelotrichales; f__Erysipelatoclostridiaceae; g__Erysipelatoclostridium; s__
	OTU_59	k__Bacteria; p__unidentified_Bacteria; c__Clostridia; o__Oscillospirales; f__Oscillospiraceae; g__; s__
	OTU_173	k__Bacteria; p__Firmicutes; c__Clostridia; o__Lachnospirales; f__Lachnospiraceae
	OTU_210	k__Bacteria; p__unidentified_Bacteria; c__Clostridia; o__; f__; g__; s__
	OTU_1746	k__Bacteria; p__Firmicutes; c__Clostridia; o__Lachnospirales; f__Lachnospiraceae
	OTU_485	k__Bacteria; p__Firmicutes; c__unidentified_Firmicutes; o__Oscillospirales; f__Ruminococcaceae; g__; s__
	OTU_462	Unknown
	OTU_28	k__Bacteria; p__Bacteroidota; c__Bacteroidia; o__Bacteroidales; f__Bacteroidaceae; g__Bacteroides; s__Bacteroides_sartorii
	OTU_21	k__Bacteria; p__Bacteroidota; c__Bacteroidia; o__Bacteroidales; f__Bacteroidaceae; g__Bacteroides; s__Bacteroides_vulgatus
	OTU_97	k__Bacteria; p__Firmicutes; c__Clostridia; o__Clostridia_UCG-014; f__; g__; s__
	OTU_475	k__Bacteria; p__Firmicutes; c__Clostridia; o__Clostridia_vadinBB60_group; f__; g__; s__
	OTU_62	k__Bacteria; p__Bacteroidota; c__Bacteroidia; o__Bacteroidales; f__Marinifilaceae; g__Odoribacter; s__
	OTU_336	k__Bacteria; p__Firmicutes; c__Clostridia; o__Clostridia_vadinBB60_group; f__; g__; s__
	OTU_2112	k__Bacteria
	OTU_247	k__Bacteria; p__Firmicutes; c__Clostridia; o__Monoglobales; f__Monoglobaceae; g__Monoglobus; s__
	OTU_48	k__Bacteria; p__Bacteroidota; c__Bacteroidia; o__Bacteroidales; f__Rikenellaceae; g__Alistipes; s__
	OTU_841	k__Bacteria; p__Bacteroidota; c__Bacteroidia; o__Bacteroidales; f__Muribaculaceae; g__; s__
	OTU_134	k__Bacteria; p__Firmicutes; c__Clostridia; o__Lachnospirales; f__Lachnospiraceae; g__GCA-900066575; s__
	OTU_84	k__Bacteria; p__Bacteroidota; c__Bacteroidia; o__Bacteroidales; f__Rikenellaceae; g__Alistipes; s__Alistipes_sp_cv1
	OTU_1287	k__Bacteria; p__Firmicutes; c__Clostridia; o__Lachnospirales; f__Lachnospiraceae; g__Lachnospiraceae_NK4A136_group; s__
	OTU_617	k__Bacteria; p__Firmicutes; c__Clostridia; o__Lachnospirales; f__Lachnospiraceae
	OTU_425	k__Bacteria; p__Bacteroidota; c__Bacteroidia; o__Bacteroidales; f__Muribaculaceae; g__; s__
	OTU_470	k__Bacteria; p__Firmicutes; c__Clostridia; o__Peptostreptococcales-Tissierellales; f__Anaerovoracaceae; g__Family_XIII_AD3011_group; s__
	OTU_528	k__Bacteria; p__Firmicutes; c__Bacilli; o__RF39; f__; g__; s__
	OTU_5	k__Bacteria; p__Firmicutes; c__Bacilli; o__Erysipelotrichales; f__Erysipelotrichaceae; g__Turicibacter; s__
	OTU_1716	k__Bacteria
	OTU_202	k__Bacteria; p__Firmicutes; c__Clostridia; o__Lachnospirales; f__Lachnospiraceae; g__Marvinbryantia
	OTU_2151	k__Bacteria
	OTU_634	k__Bacteria; p__Firmicutes; c__Clostridia; o__Lachnospirales; f__Lachnospiraceae; g__Lachnospiraceae_NK4A136_group
	OTU_116	k__Bacteria; p__Bacteroidota; c__Bacteroidia
	OTU_127	k__Bacteria; p__Firmicutes; c__Clostridia; o__Oscillospirales; f__Ruminococcaceae; g__[Eubacterium]_siraeum_group; s__
	OTU_1447	k__Bacteria; p__Firmicutes; c__Clostridia; o__Clostridia_UCG-014; f__; g__; s__
	OTU_108	k__Bacteria; p__Firmicutes; c__Clostridia; o__Oscillospirales
	OTU_436	k__Bacteria; p__Firmicutes; c__Clostridia; o__Oscillospirales; f__Oscillospiraceae; g__UCG-005; s__
	OTU_593	k__Bacteria; p__Firmicutes; c__Bacilli; o__RF39
	OTU_9	k__Bacteria; p__Bacteroidota; c__Bacteroidia; o__Bacteroidales; f__Muribaculaceae; g__; s__
	OTU_31	k__Bacteria; p__Firmicutes; c__Bacilli; o__Lactobacillales; f__Lactobacillaceae; g__Limosilactobacillus
	OTU_388	k__Bacteria; p__Firmicutes; c__Clostridia; o__Clostridia_vadinBB60_group; f__; g__; s__
	OTU_252	k__Bacteria; p__unidentified_Bacteria; c__Clostridia; o__Christensenellales; f__Christensenellaceae; g__; s__
	OTU_1483	k__Bacteria; p__Bacteroidota; c__Bacteroidia; o__Bacteroidales; f__Rikenellaceae; g__Alistipes; s__
	OTU_413	k__Bacteria; p__unidentified_Bacteria; c__Clostridia; o__Lachnospirales; f__Lachnospiraceae; g__; s__
	OTU_128	k__Bacteria; p__Firmicutes; c__Clostridia; o__Lachnospirales; f__Lachnospiraceae; g__Lachnospiraceae_NK4A136_group; s__Lachnospiraceae_bacterium_COE1
	OTU_1640	k__Bacteria; p__Firmicutes; c__Bacilli; o__Erysipelotrichales; f__Erysipelotrichaceae; g__Turicibacter; s__Turicibacter_sp_LA61
	OTU_212	k__Bacteria; p__Firmicutes; c__Clostridia; o__Lachnospirales; f__Lachnospiraceae; g__Lachnospiraceae_NK4A136_group; s__
	OTU_868	k__Bacteria; p__Bacteroidota; c__Bacteroidia; o__Bacteroidales; f__Prevotellaceae; g__Prevotellaceae_UCG-001; s__
	OTU_987	k__Bacteria; p__Proteobacteria; c__Gammaproteobacteria; o__Burkholderiales; f__Sutterellaceae; g__Parasutterella; s__
	OTU_253	k__Bacteria; p__Firmicutes; c__Clostridia; o__Oscillospirales; f__Ruminococcaceae; g__Anaerotruncus; s__
	OTU_350	k__Bacteria; p__Firmicutes; c__Clostridia; o__Monoglobales; f__Monoglobaceae; g__Monoglobus
	OTU_329	k__Bacteria
	OTU_304	k__Bacteria; p__Firmicutes; c__Clostridia; o__Lachnospirales; f__Lachnospiraceae
	OTU_235	k__Bacteria; p__Proteobacteria; c__Gammaproteobacteria; o__Enterobacterales; f__Morganellaceae; g__Proteus; s__Proteus_mirabilis
	OTU_334	k__Bacteria; p__Firmicutes; c__Bacilli; o__RF39; f__; g__; s__
	OTU_219	k__Bacteria; p__Firmicutes; c__Clostridia; o__Lachnospirales; f__Lachnospiraceae
	OTU_229	k__Bacteria; p__Actinobacteriota; c__Coriobacteriia; o__Coriobacteriales; f__Eggerthellaceae
	OTU_285	k__Bacteria; p__unidentified_Bacteria; c__Clostridia; o__Lachnospirales; f__Lachnospiraceae; g__unidentified_Lachnospiraceae; s__Clostridium_sp_Culture-54
	OTU_273	k__Bacteria; p__Firmicutes; c__Clostridia; o__Lachnospirales; f__Lachnospiraceae
	OTU_1882	k__Bacteria; p__Firmicutes; c__Clostridia; o__Lachnospirales; f__Lachnospiraceae; g__Lachnospiraceae_NK4A136_group; s__
	OTU_103	k__Bacteria; p__unidentified_Bacteria; c__Saccharimonadia; o__Saccharimonadales; f__Saccharimonadaceae; g__Candidatus_Saccharimonas; s__
	OTU_204	k__Bacteria; p__Firmicutes; c__Clostridia; o__Lachnospirales; f__Lachnospiraceae; g__A2; s__
	OTU_77	k__Bacteria; p__Bacteroidota; c__Bacteroidia; o__Bacteroidales; f__Marinifilaceae; g__Odoribacter; s__
	OTU_158	k__Bacteria; p__unidentified_Bacteria; c__Clostridia; o__Peptococcales; f__Peptococcaceae; g__; s__
	OTU_292	k__Bacteria; p__Actinobacteriota; c__Coriobacteriia; o__Coriobacteriales; f__Eggerthellaceae; g__Enterorhabdus; s__
	OTU_183	k__Bacteria
	OTU_1173	k__Bacteria; p__Bacteroidota; c__Bacteroidia; o__Bacteroidales; f__Muribaculaceae; g__; s__
	OTU_808	k__Bacteria; p__Firmicutes; c__Clostridia; o__Lachnospirales; f__Lachnospiraceae
	OTU_650	k__Bacteria; p__Bacteroidota; c__Bacteroidia; o__Bacteroidales; f__Muribaculaceae; g__; s__
	OTU_3373	k__Bacteria; p__Firmicutes; c__Bacilli; o__Lactobacillales; f__Lactobacillaceae; g__Limosilactobacillus; s__Lactobacillus_mucosae
	OTU_131	k__Bacteria; p__Firmicutes; c__Clostridia; o__Lachnospirales; f__Lachnospiraceae
	OTU_510	k__Bacteria; p__Bacteroidota; c__Bacteroidia; o__Bacteroidales; f__Bacteroidaceae; g__Bacteroides
	OTU_1929	k__Bacteria; p__Bacteroidota; c__Bacteroidia; o__Bacteroidales; f__Rikenellaceae; g__Alistipes; s__
	OTU_245	k__Bacteria; p__Bacteroidota; c__Bacteroidia; o__Bacteroidales; f__Muribaculaceae; g__; s__
	OTU_367	k__Bacteria
	OTU_2669	k__Bacteria; p__Actinobacteria; c__unidentified_Actinobacteria; o__Bifidobacteriales; f__Bifidobacteriaceae; g__Bifidobacterium; s__Bifidobacterium_pseudolongum
	OTU_373	k__Bacteria; p__Firmicutes; c__Clostridia; o__Oscillospirales; f__Oscillospiraceae; g__Oscillibacter; s__
	OTU_3268	k__Bacteria; p__Bacteroidota; c__Bacteroidia; o__Bacteroidales; f__Bacteroidaceae; g__Bacteroides; s__Bacteroides_ovatus
	OTU_60	k__Bacteria; p__Firmicutes; c__Clostridia; o__Lachnospirales; f__Lachnospiraceae
	OTU_195	k__Bacteria; p__Firmicutes; c__Clostridia; o__Lachnospirales; f__Lachnospiraceae; g__Lachnospiraceae_NK4A136_group; s__
	OTU_71	k__Bacteria; p__Firmicutes; c__Clostridia; o__Lachnospirales; f__Lachnospiraceae; g__Lachnospiraceae_UCG-001; s__
	OTU_132	k__Bacteria; p__Desulfobacterota; c__Desulfovibrionia; o__Desulfovibrionales; f__Desulfovibrionaceae; g__Bilophila; s__
	OTU_2054	k__Bacteria; p__Firmicutes; c__Clostridia; o__Lachnospirales; f__Lachnospiraceae; g__Acetatifactor; s__
	OTU_714	k__Bacteria; p__Bacteroidota; c__Bacteroidia; o__Bacteroidales; f__Muribaculaceae; g__; s__
	OTU_494	Unknown
	OTU_263	k__Bacteria; p__Firmicutes; c__Clostridia; o__Lachnospirales; f__Lachnospiraceae
	OTU_569	k__Bacteria
	OTU_499	k__Bacteria; p__Firmicutes; c__Bacilli; o__RF39; f__; g__; s__
	OTU_490	k__Bacteria; p__Bacteroidota; c__Bacteroidia; o__Bacteroidales; f__Muribaculaceae; g__; s__
	OTU_15	k__Bacteria; p__Bacteroidota; c__Bacteroidia; o__Bacteroidales; f__Prevotellaceae; g__Prevotellaceae_UCG-001; s__
	OTU_106	k__Bacteria; p__Firmicutes; c__Clostridia; o__Clostridia_UCG-014; f__; g__; s__
	OTU_244	k__Bacteria; p__Firmicutes; c__Clostridia; o__Clostridia_UCG-014; f__; g__; s__
	OTU_396	k__Bacteria; p__Firmicutes; c__Clostridia; o__Peptostreptococcales-Tissierellales; f__Anaerovoracaceae; g__[Eubacterium]_brachy_group; s__
	OTU_138	k__Bacteria; p__Firmicutes; c__Clostridia; o__Lachnospirales; f__Lachnospiraceae; g__Tuzzerella; s__
	OTU_3	k__Bacteria; p__Bacteroidota; c__Bacteroidia; o__Bacteroidales; f__Muribaculaceae; g__; s__
	OTU_3219	k__Bacteria; p__Cyanobacteria; c__Cyanobacteriia; o__Synechococcales; f__Cyanobiaceae; g__Synechococcus_CC9902; s__
	OTU_104	k__Bacteria; p__Bacteroidota; c__Bacteroidia; o__Bacteroidales; f__Muribaculaceae; g__; s__
	OTU_1114	k__Bacteria; p__Bacteroidota; c__Bacteroidia; o__Bacteroidales; f__Muribaculaceae; g__; s__
	OTU_19	k__Bacteria; p__Bacteroidota; c__Bacteroidia; o__Bacteroidales; f__Muribaculaceae; g__; s__
	OTU_289	k__Bacteria; p__Firmicutes; c__Clostridia; o__Clostridia_vadinBB60_group; f__; g__; s__
	OTU_142	k__Bacteria
	OTU_86	k__Bacteria; p__Firmicutes; c__Clostridia; o__Lachnospirales; f__Lachnospiraceae; g__Blautia; s__Lachnospiraceae_bacterium_DW59
	OTU_215	k__Bacteria; p__Firmicutes; c__Clostridia; o__Clostridia_UCG-014; f__; g__; s__
	OTU_355	k__Bacteria; p__Bacteroidota; c__Bacteroidia; o__Bacteroidales; f__Rikenellaceae; g__Alistipes; s__
	OTU_121	k__Bacteria; p__Firmicutes; c__Clostridia; o__Oscillospirales; f__Ruminococcaceae; g__Ruminococcus; s__
	OTU_38	k__Bacteria; p__Bacteroidota; c__Bacteroidia; o__Bacteroidales; f__Muribaculaceae; g__; s__
	OTU_2148	k__Bacteria; p__Bacteroidota; c__Bacteroidia; o__Bacteroidales; f__Muribaculaceae; g__; s__
	OTU_746	k__Bacteria
	OTU_193	k__Bacteria; p__Firmicutes; c__Clostridia; o__Oscillospirales; f__Butyricicoccaceae; g__UCG-009
	OTU_199	k__Bacteria; p__Firmicutes; c__Clostridia; o__Oscillospirales; f__Ruminococcaceae; g__; s__
	OTU_380	k__Bacteria; p__Firmicutes; c__Clostridia; o__Oscillospirales; f__Ruminococcaceae; g__Harryflintia; s__
	OTU_181	k__Bacteria; p__unidentified_Bacteria; c__Clostridia; o__Oscillospirales; f__Ruminococcaceae; g__unidentified_Ruminococcaceae; s__[Clostridium]_leptum
	OTU_151	k__Bacteria; p__Firmicutes; c__Clostridia; o__Lachnospirales; f__Lachnospiraceae; g__Lachnospiraceae_UCG-006; s__
	OTU_255	k__Bacteria
	OTU_1859	k__Bacteria; p__Firmicutes; c__Clostridia; o__Lachnospirales; f__Lachnospiraceae
	OTU_2160	k__Bacteria
	OTU_1355	k__Bacteria; p__Bacteroidota; c__Bacteroidia; o__Bacteroidales; f__Muribaculaceae; g__; s__
	OTU_1593	k__Bacteria; p__Bacteroidota; c__Bacteroidia; o__Bacteroidales; f__Muribaculaceae; g__; s__
	OTU_2252	k__Bacteria; p__Bacteroidota; c__Bacteroidia; o__Bacteroidales; f__Muribaculaceae; g__; s__
	OTU_796	k__Bacteria; p__Bacteroidota; c__Bacteroidia; o__Bacteroidales; f__Muribaculaceae
	OTU_443	k__Bacteria; p__Firmicutes; c__Clostridia; o__Lachnospirales; f__Lachnospiraceae
	OTU_186	k__Bacteria; p__unidentified_Bacteria; c__Clostridia; o__Lachnospirales; f__Lachnospiraceae; g__unidentified_Lachnospiraceae; s__Clostridium_sp_Culture-27
	OTU_1069	k__Bacteria; p__Firmicutes; c__Bacilli; o__Lactobacillales; f__Lactobacillaceae; g__Ligilactobacillus; s__
	OTU_175	k__Bacteria; p__Firmicutes; c__Clostridia; o__Clostridia_vadinBB60_group; f__; g__; s__
	OTU_228	k__Bacteria; p__Firmicutes; c__Clostridia; o__Lachnospirales; f__Lachnospiraceae
	OTU_725	k__Bacteria; p__Firmicutes; c__Clostridia; o__Lachnospirales; f__Lachnospiraceae; g__Lachnospiraceae_NK4A136_group; s__
	OTU_163	k__Bacteria; p__Firmicutes; c__Clostridia; o__Lachnospirales; f__Lachnospiraceae; g__[Eubacterium]_ventriosum_group; s__
	OTU_855	k__Bacteria; p__Verrucomicrobiota; c__Verrucomicrobiae; o__Verrucomicrobiales; f__Akkermansiaceae; g__Akkermansia; s__Akkermansia_muciniphila
	OTU_118	k__Bacteria; p__Firmicutes; c__Clostridia; o__Oscillospirales; f__Oscillospiraceae; g__Colidextribacter; s__
	OTU_551	k__Bacteria; p__Firmicutes; c__Clostridia; o__Lachnospirales; f__Lachnospiraceae
	OTU_209	k__Bacteria; p__Firmicutes; c__Bacilli; o__Erysipelotrichales; f__Erysipelatoclostridiaceae; g__; s__
	OTU_323	k__Bacteria
	OTU_291	k__Bacteria; p__Firmicutes; c__Clostridia; o__Clostridia_vadinBB60_group; f__; g__; s__
	OTU_93	k__Bacteria; p__Firmicutes; c__Clostridia; o__Oscillospirales; f__Ruminococcaceae; g__Anaerotruncus; s__
	OTU_460	k__Bacteria; p__Firmicutes; c__Clostridia; o__Lachnospirales; f__Lachnospiraceae; g__Roseburia; s__
	OTU_390	k__Bacteria; p__unidentified_Bacteria; c__Clostridia; o__Lachnospirales; f__Lachnospiraceae; g__; s__
	OTU_357	k__Bacteria; p__Firmicutes; c__Clostridia; o__Clostridiales; f__Clostridiaceae; g__Clostridium_sensu_stricto_1; s__Clostridium_sp_ND2
	OTU_87	k__Bacteria; p__Firmicutes; c__Clostridia; o__Lachnospirales; f__Lachnospiraceae; g__A2; s__Lachnospiraceae_bacterium_3-1
	OTU_177	k__Bacteria; p__Firmicutes; c__Clostridia; o__Oscillospirales; f__UCG-010; g__; s__
	OTU_284	k__Bacteria; p__Firmicutes; c__Clostridia; o__Lachnospirales; f__Lachnospiraceae
	OTU_834	k__Bacteria; p__Firmicutes; c__Clostridia; o__Lachnospirales; f__Lachnospiraceae; g__Lachnospiraceae_NK4A136_group; s__
	OTU_81	k__Bacteria
	OTU_237	k__Bacteria; p__unidentified_Bacteria; c__Clostridia; o__Lachnospirales; f__Lachnospiraceae; g__; s__
	OTU_2818	k__Bacteria; p__Firmicutes; c__Clostridia; o__Clostridia_vadinBB60_group; f__; g__; s__
	OTU_2747	k__Bacteria; p__Firmicutes; c__Clostridia; o__Lachnospirales; f__Lachnospiraceae; g__Lachnospiraceae_NK4A136_group; s__
	OTU_1918	k__Bacteria; p__Bacteroidota; c__Bacteroidia; o__Bacteroidales; f__Muribaculaceae; g__; s__
	OTU_40	k__Bacteria; p__Bacteroidota; c__Bacteroidia; o__Bacteroidales; f__Muribaculaceae; g__Muribaculum; s__
	OTU_88	k__Bacteria; p__Firmicutes; c__Clostridia; o__Lachnospirales; f__Lachnospiraceae; g__[Eubacterium]_xylanophilum_group; s__
	OTU_1803	k__Bacteria
	OTU_167	k__Bacteria; p__Actinobacteriota; c__Coriobacteriia; o__Coriobacteriales; f__Eggerthellaceae; g__Enterorhabdus; s__
	OTU_798	k__Bacteria; p__Bacteroidota; c__Bacteroidia; o__Bacteroidales; f__Muribaculaceae; g__; s__
	OTU_136	k__Bacteria; p__Firmicutes; c__Bacilli; o__Erysipelotrichales; f__Erysipelatoclostridiaceae; g__Candidatus_Stoquefichus; s__
	OTU_187	k__Bacteria; p__Firmicutes; c__Clostridia; o__Oscillospirales; f__Oscillospiraceae; g__UCG-005; s__
	OTU_282	k__Bacteria; p__unidentified_Bacteria; c__Bacilli; o__Erysipelotrichales; f__Erysipelotrichaceae; g__; s__
	OTU_719	k__Bacteria; p__Bacteroidota; c__Bacteroidia; o__Bacteroidales; f__Muribaculaceae; g__; s__
	OTU_156	k__Bacteria
	OTU_2149	k__Bacteria; p__unidentified_Bacteria; c__Clostridia; o__Oscillospirales; f__Oscillospiraceae; g__unidentified_Oscillospiraceae; s__Clostridiales_bacterium_CIEAF_013
	OTU_579	k__Bacteria; p__Firmicutes; c__Clostridia; o__Lachnospirales; f__Lachnospiraceae; g__Lachnospiraceae_UCG-001; s__
	OTU_524	k__Bacteria; p__unidentified_Bacteria; c__Clostridia; o__Oscillospirales; f__Ruminococcaceae; g__; s__
	OTU_194	k__Bacteria; p__unidentified_Bacteria; c__Alphaproteobacteria; o__Rhodospirillales; f__; g__; s__
	OTU_353	k__Bacteria; p__unidentified_Bacteria; c__Clostridia; o__Oscillospirales; f__Ruminococcaceae; g__; s__
	OTU_629	k__Bacteria; p__Firmicutes; c__Bacilli; o__Lactobacillales; f__Lactobacillaceae; g__Lactobacillus
	OTU_197	k__Bacteria; p__Firmicutes; c__Clostridia; o__Clostridia_UCG-014; f__; g__; s__
	OTU_1014	k__Bacteria; p__Firmicutes; c__Clostridia; o__Clostridia_vadinBB60_group; f__; g__; s__
	OTU_22	k__Bacteria; p__Bacteroidota; c__Bacteroidia; o__Bacteroidales; f__Muribaculaceae; g__; s__
	OTU_337	k__Bacteria; p__Firmicutes; c__Clostridia; o__Lachnospirales; f__Lachnospiraceae; g__Blautia; s__Lachnospiraceae_bacterium_615
	OTU_3143	k__Bacteria; p__Firmicutes; c__Clostridia; o__Lachnospirales; f__Lachnospiraceae
	OTU_36	k__Bacteria; p__Bacteroidota; c__Bacteroidia; o__Bacteroidales; f__Muribaculaceae; g__; s__
	OTU_332	k__Bacteria
	OTU_361	k__Bacteria; p__Firmicutes; c__Clostridia; o__Lachnospirales; f__Lachnospiraceae; g__Lachnospiraceae_UCG-001; s__
	OTU_140	k__Bacteria; p__Firmicutes; c__Bacilli; o__Staphylococcales; f__Staphylococcaceae; g__Staphylococcus; s__Staphylococcus_xylosus
	OTU_421	k__Bacteria
	OTU_877	k__Bacteria; p__Firmicutes; c__Clostridia; o__Clostridia_vadinBB60_group; f__; g__; s__
	OTU_278	k__Bacteria; p__unidentified_Bacteria; c__Bacilli; o__Erysipelotrichales; f__Erysipelotrichaceae; g__; s__
	OTU_1119	k__Bacteria; p__unidentified_Bacteria; c__Clostridia; o__Oscillospirales; f__Oscillospiraceae; g__; s__
	OTU_57	k__Bacteria; p__Bacteroidota; c__Bacteroidia; o__Bacteroidales; f__Muribaculaceae; g__; s__
	OTU_1387	k__Bacteria; p__Firmicutes; c__Bacilli; o__Erysipelotrichales; f__Erysipelotrichaceae; g__Dubosiella; s__
	OTU_781	k__Bacteria
	OTU_258	k__Bacteria; p__Firmicutes; c__Clostridia; o__Lachnospirales; f__Lachnospiraceae; g__Lachnospiraceae_NK4A136_group; s__
	OTU_2509	k__Bacteria; p__Firmicutes; c__Clostridia; o__Lachnospirales; f__Lachnospiraceae
	OTU_66	k__Bacteria; p__Firmicutes; c__Clostridia; o__Oscillospirales; f__[Eubacterium]_coprostanoligenes_group; g__; s__
	OTU_307	k__Bacteria; p__Firmicutes; c__Clostridia; o__Clostridia_UCG-014; f__; g__; s__
	OTU_44	k__Bacteria; p__Bacteroidota; c__Bacteroidia; o__Bacteroidales; f__Tannerellaceae; g__Parabacteroides; s__Parabacteroides_distasonis
	OTU_268	k__Bacteria; p__unidentified_Bacteria; c__Clostridia; o__Peptococcales; f__Peptococcaceae; g__; s__
	OTU_326	k__Bacteria; p__Firmicutes; c__Clostridia; o__Oscillospirales; f__Oscillospiraceae; g__Oscillibacter; s__
	OTU_107	k__Bacteria; p__Proteobacteria; c__Gammaproteobacteria; o__Burkholderiales; f__Burkholderiaceae; g__Ralstonia; s__Ralstonia_pickettii
	OTU_26	k__Bacteria; p__Bacteroidota; c__Bacteroidia; o__Bacteroidales; f__Muribaculaceae; g__; s__
	OTU_114	k__Bacteria; p__Deferribacteres; c__unidentified_Deferribacteres; o__Deferribacterales; f__Deferribacteraceae; g__Mucispirillum; s__Mucispirillum_sp_69
	OTU_315	k__Bacteria
	OTU_72	k__Bacteria; p__Bacteroidota; c__Bacteroidia; o__Bacteroidales; f__Muribaculaceae; g__; s__
	OTU_1839	k__Bacteria; p__Firmicutes; c__Clostridia; o__Lachnospirales; f__Lachnospiraceae; g__Lachnoclostridium
	OTU_1226	k__Bacteria; p__Firmicutes; c__Clostridia; o__Lachnospirales; f__Lachnospiraceae; g__Roseburia; s__Eubacterium_sp_14-2
	OTU_942	k__Bacteria; p__Bacteroidota; c__Bacteroidia; o__Bacteroidales; f__Muribaculaceae; g__; s__
	OTU_149	k__Bacteria
	OTU_99	k__Bacteria; p__Firmicutes; c__Clostridia; o__Clostridia_UCG-014; f__; g__; s__
	OTU_226	k__Bacteria; p__Bacteroidota; c__Bacteroidia; o__Bacteroidales; f__Bacteroidaceae; g__Bacteroides
	OTU_89	k__Bacteria
	OTU_465	k__Bacteria; p__Firmicutes; c__Clostridia; o__Lachnospirales; f__Lachnospiraceae; g__Roseburia
	OTU_370	k__Bacteria; p__Firmicutes; c__Bacilli; o__Lactobacillales; f__Streptococcaceae; g__Streptococcus
	OTU_52	k__Bacteria; p__unidentified_Bacteria; c__Clostridia; o__Oscillospirales; f__Oscillospiraceae; g__; s__
	OTU_297	k__Bacteria; p__Firmicutes; c__Clostridia; o__Oscillospirales; f__Oscillospiraceae; g__Colidextribacter; s__
	OTU_1319	k__Bacteria; p__Bacteroidota; c__Bacteroidia; o__Bacteroidales; f__Bacteroidaceae; g__Bacteroides; s__Bacteroides_uniformis
	OTU_385	k__Bacteria; p__Firmicutes; c__Clostridia; o__Oscillospirales; f__[Clostridium]_methylpentosum_group; g__; s__
	OTU_69	k__Bacteria; p__Bacteroidota; c__Bacteroidia; o__Bacteroidales; f__Muribaculaceae; g__; s__
	OTU_223	k__Bacteria; p__unidentified_Bacteria; c__Clostridia; o__Oscillospirales; f__Ruminococcaceae; g__; s__
	OTU_2933	k__Bacteria
	OTU_135	k__Bacteria; p__Firmicutes; c__Clostridia; o__Oscillospirales; f__Oscillospiraceae; g__Oscillibacter; s__
	OTU_722	k__Bacteria; p__Firmicutes; c__Clostridia; o__Clostridia_UCG-014; f__; g__; s__
	OTU_544	k__Bacteria; p__Bacteroidota; c__Bacteroidia; o__Bacteroidales; f__Rikenellaceae; g__Alistipes; s__
	OTU_7	k__Bacteria; p__Bacteroidota; c__Bacteroidia; o__Bacteroidales; f__Muribaculaceae; g__; s__
	OTU_241	k__Bacteria; p__Firmicutes; c__Clostridia; o__Oscillospirales; f__Ruminococcaceae; g__Paludicola; s__
	OTU_234	k__Bacteria; p__Firmicutes; c__Clostridia; o__Clostridia_vadinBB60_group; f__; g__; s__
	OTU_3194	k__Bacteria; p__Bacteroidota; c__Bacteroidia; o__Bacteroidales; f__Bacteroidaceae; g__Bacteroides
	OTU_2906	k__Bacteria; p__Bacteroidota; c__Bacteroidia; o__Bacteroidales; f__Bacteroidaceae; g__Bacteroides
	OTU_251	k__Bacteria; p__Firmicutes; c__Clostridia; o__Oscillospirales; f__Ruminococcaceae; g__Anaerotruncus; s__
	OTU_535	k__Bacteria; p__Deferribacteres; c__unidentified_Deferribacteres; o__Deferribacterales; f__Deferribacteraceae; g__Mucispirillum; s__
	OTU_83	k__Bacteria; p__unidentified_Bacteria; c__Alphaproteobacteria; o__Rhodospirillales; f__; g__; s__
	OTU_94	k__Bacteria; p__Firmicutes; c__Clostridia; o__Lachnospirales; f__Lachnospiraceae; g__Lachnospiraceae_NK4A136_group; s__
	OTU_270	k__Bacteria; p__Firmicutes; c__unidentified_Firmicutes; o__Oscillospirales; f__Ruminococcaceae; g__; s__
	OTU_401	k__Bacteria; p__Firmicutes; c__Clostridia; o__Lachnospirales; f__Lachnospiraceae; g__[Eubacterium]_xylanophilum_group; s__
	OTU_351	k__Bacteria
	OTU_286	k__Bacteria
	OTU_34	k__Bacteria; p__Bacteroidota; c__Bacteroidia; o__Bacteroidales; f__Muribaculaceae; g__; s__
	OTU_859	k__Bacteria; p__Firmicutes; c__Clostridia; o__Clostridia_UCG-014; f__; g__; s__
	OTU_300	k__Bacteria
	OTU_42	k__Bacteria; p__Bacteroidota; c__Bacteroidia; o__Bacteroidales; f__Rikenellaceae; g__Alistipes; s__
	OTU_483	k__Bacteria; p__Firmicutes; c__Clostridia; o__Lachnospirales; f__Lachnospiraceae; g__Lachnospiraceae_UCG-010; s__
	OTU_609	k__Bacteria; p__Bacteroidota; c__Bacteroidia; o__Bacteroidales; f__Muribaculaceae; g__; s__
	OTU_2787	k__Bacteria; p__Bacteroidota; c__Bacteroidia; o__Bacteroidales; f__Muribaculaceae; g__; s__
	OTU_1696	k__Bacteria; p__Bacteroidota; c__Bacteroidia; o__Bacteroidales; f__Muribaculaceae; g__; s__
	OTU_1376	k__Bacteria; p__Actinobacteriota; c__Coriobacteriia; o__Coriobacteriales; f__Eggerthellaceae; g__Enterorhabdus; s__
	OTU_172	k__Bacteria; p__Firmicutes; c__Clostridia; o__Christensenellales; f__Christensenellaceae; g__Christensenellaceae_R-7_group; s__
	OTU_299	k__Bacteria; p__unidentified_Bacteria; c__Clostridia; o__Christensenellales; f__Christensenellaceae; g__; s__
	OTU_2026	k__Bacteria; p__Bacteroidota; c__Bacteroidia; o__Bacteroidales; f__Muribaculaceae
	OTU_313	k__Bacteria
	OTU_185	k__Bacteria; p__Firmicutes; c__Bacilli; o__Acholeplasmatales; f__Acholeplasmataceae; g__Anaeroplasma; s__
	OTU_2912	k__Bacteria; p__Firmicutes; c__Clostridia; o__Lachnospirales; f__Lachnospiraceae
	OTU_11	k__Bacteria; p__Proteobacteria; c__Gammaproteobacteria; o__Burkholderiales; f__Sutterellaceae; g__Parasutterella; s__
	OTU_147	k__Bacteria; p__Bacteroidota; c__Bacteroidia; o__Bacteroidales; f__Muribaculaceae; g__; s__
	OTU_20	k__Bacteria; p__Firmicutes; c__Clostridia; o__Clostridiales; f__Clostridiaceae; g__Clostridium_sensu_stricto_1; s__
	OTU_705	k__Bacteria
	OTU_125	k__Bacteria; p__Firmicutes; c__Clostridia; o__Oscillospirales; f__Butyricicoccaceae; g__Butyricicoccus; s__
	OTU_64	k__Bacteria; p__Firmicutes; c__Clostridia; o__Lachnospirales; f__Lachnospiraceae; g__Lachnospiraceae_NK4A136_group; s__
	OTU_2342	k__Bacteria; p__Firmicutes; c__Bacilli; o__Lactobacillales; f__Lactobacillaceae; g__Lactobacillus
	OTU_339	k__Bacteria
	OTU_320	k__Bacteria; p__Firmicutes; c__Clostridia; o__Clostridia_vadinBB60_group
	OTU_610	k__Bacteria; p__Firmicutes; c__Clostridia; o__Lachnospirales; f__Lachnospiraceae; g__Tyzzerella
	OTU_463	k__Bacteria; p__Bacteroidota; c__Bacteroidia; o__Bacteroidales; f__Rikenellaceae; g__Alistipes; s__
	OTU_327	k__Bacteria; p__Firmicutes; c__Clostridia; o__Monoglobales; f__Monoglobaceae; g__Monoglobus; s__
	OTU_893	k__Bacteria; p__Firmicutes; c__Clostridia; o__Oscillospirales; f__Oscillospiraceae; g__Intestinimonas; s__
	OTU_17	k__Bacteria; p__Actinobacteria; c__unidentified_Actinobacteria; o__Bifidobacteriales; f__Bifidobacteriaceae; g__Bifidobacterium; s__Bifidobacterium_pseudolongum
	OTU_50	k__Bacteria; p__Bacteroidota; c__Bacteroidia; o__Bacteroidales; f__Rikenellaceae; g__Rikenella; s__
	OTU_24	k__Bacteria; p__Firmicutes; c__Bacilli; o__Lactobacillales; f__Lactobacillaceae; g__Ligilactobacillus; s__Lactobacillus_murinus
	OTU_2884	k__Bacteria; p__Bacteroidota; c__Bacteroidia; o__Bacteroidales; f__Bacteroidaceae; g__Bacteroides; s__Bacteroides_caccae
	OTU_46	k__Bacteria; p__Firmicutes; c__Clostridia; o__Lachnospirales; f__Lachnospiraceae; g__Lachnospiraceae_NK4A136_group; s__
	OTU_2050	k__Bacteria; p__Firmicutes; c__Clostridia; o__Lachnospirales; f__Lachnospiraceae; g__Lachnospiraceae_NK4A136_group; s__
	OTU_112	k__Bacteria; p__Firmicutes; c__Clostridia; o__Lachnospirales; f__Lachnospiraceae; g__Lachnospiraceae_UCG-001; s__
	OTU_221	k__Bacteria; p__Firmicutes; c__Clostridia; o__Peptococcales; f__Peptococcaceae; g__Peptococcus; s__
	OTU_446	k__Bacteria; p__Firmicutes; c__Clostridia; o__Clostridia_UCG-014; f__; g__; s__
	OTU_306	k__Bacteria; p__Firmicutes; c__Clostridia; o__Clostridia_UCG-014; f__; g__; s__
	OTU_652	k__Bacteria; p__Firmicutes; c__Bacilli; o__RF39; f__; g__; s__
	OTU_160	k__Bacteria; p__Firmicutes; c__Clostridia; o__Lachnospirales; f__Lachnospiraceae; g__ASF356; s__
	OTU_706	k__Bacteria; p__unidentified_Bacteria; c__Clostridia; o__Lachnospirales; f__Lachnospiraceae; g__; s__
	OTU_49	k__Bacteria; p__Bacteroidota; c__Bacteroidia; o__Bacteroidales; f__Muribaculaceae; g__; s__
	OTU_915	k__Bacteria; p__Bacteroidota; c__Bacteroidia; o__Bacteroidales; f__Muribaculaceae; g__; s__
	OTU_109	k__Bacteria; p__Firmicutes; c__Clostridia; o__Lachnospirales; f__Lachnospiraceae; g__Lachnospiraceae_NK4A136_group; s__
	OTU_529	k__Bacteria; p__Firmicutes; c__Clostridia; o__Oscillospirales; f__Ruminococcaceae
	OTU_831	k__Bacteria; p__Firmicutes; c__Clostridia; o__Clostridiales; f__Clostridiaceae; g__Clostridium_sensu_stricto_1
	OTU_129	k__Bacteria; p__Firmicutes; c__Clostridia; o__Oscillospirales; f__Oscillospiraceae; g__Intestinimonas; s__
	OTU_152	k__Bacteria; p__Firmicutes; c__Clostridia; o__Monoglobales; f__Monoglobaceae; g__Monoglobus; s__
	OTU_254	k__Bacteria; p__unidentified_Bacteria; c__Clostridia; o__Lachnospirales; f__Lachnospiraceae; g__; s__
	OTU_117	k__Bacteria; p__Firmicutes; c__Clostridia; o__Lachnospirales; f__Lachnospiraceae; g__Roseburia; s__Eubacterium_plexicaudatum
	OTU_625	k__Bacteria; p__Bacteroidota; c__Bacteroidia; o__Bacteroidales; f__Muribaculaceae; g__; s__
	OTU_293	k__Bacteria; p__Firmicutes; c__Clostridia; o__Oscillospirales; f__Oscillospiraceae; g__NK4A214_group; s__
	OTU_16	k__Bacteria; p__Bacteroidota; c__Bacteroidia; o__Bacteroidales; f__Bacteroidaceae; g__Bacteroides
	OTU_203	k__Bacteria; p__Firmicutes; c__Clostridia; o__Lachnospirales; f__Lachnospiraceae; g__Roseburia; s__
	OTU_264	k__Bacteria; p__Bacteroidota; c__Bacteroidia; o__Bacteroidales; f__Rikenellaceae; g__Alistipes; s__Alistipes_indistinctus
	OTU_70	k__Bacteria; p__Campylobacterota; c__Campylobacteria; o__Campylobacterales; f__Helicobacteraceae; g__Helicobacter; s__Helicobacter_bilis
	OTU_1692	k__Bacteria; p__Firmicutes; c__Clostridia; o__Oscillospirales; f__UCG-010; g__; s__
	OTU_1060	k__Bacteria; p__Bacteroidota; c__Bacteroidia; o__Bacteroidales; f__Muribaculaceae; g__; s__
	OTU_441	k__Bacteria; p__Firmicutes; c__Clostridia; o__Peptococcales; f__Peptococcaceae; g__Peptococcus; s__
	OTU_1375	k__Bacteria; p__Firmicutes; c__Bacilli; o__Lactobacillales; f__Lactobacillaceae; g__HT002; s__
	OTU_96	k__Bacteria; p__Firmicutes; c__Clostridia; o__Lachnospirales; f__Lachnospiraceae; g__Roseburia; s__
	OTU_182	k__Bacteria; p__Firmicutes; c__Clostridia; o__Lachnospirales; f__Lachnospiraceae; g__Anaerostipes; s__
	OTU_218	k__Bacteria; p__Firmicutes; c__Clostridia; o__Oscillospirales; f__Oscillospiraceae; g__Oscillibacter; s__
	OTU_1614	k__Bacteria; p__Bacteroidota; c__Bacteroidia; o__Bacteroidales; f__Muribaculaceae; g__; s__
	OTU_63	k__Bacteria; p__Firmicutes; c__Clostridia; o__Lachnospirales; f__Lachnospiraceae
	OTU_157	k__Bacteria; p__Bacteroidota; c__Bacteroidia; o__Bacteroidales; f__Rikenellaceae; g__Alistipes
	OTU_1044	k__Bacteria; p__Firmicutes; c__Clostridia; o__Lachnospirales; f__Lachnospiraceae
	OTU_2820	k__Bacteria; p__Firmicutes; c__Clostridia; o__Oscillospirales; f__Oscillospiraceae
	OTU_51	k__Bacteria; p__Desulfobacterota; c__Desulfovibrionia; o__Desulfovibrionales; f__Desulfovibrionaceae; g__Desulfovibrio; s__
	OTU_236	k__Bacteria
	OTU_415	k__Bacteria; p__unidentified_Bacteria; c__Clostridia; o__Lachnospirales; f__Lachnospiraceae; g__; s__
	OTU_164	k__Bacteria; p__Firmicutes; c__Clostridia; o__Lachnospirales; f__Lachnospiraceae; g__Roseburia; s__
	OTU_32	k__Bacteria; p__Bacteroidota; c__Bacteroidia; o__Bacteroidales; f__Muribaculaceae; g__; s__
	OTU_374	k__Bacteria; p__Firmicutes; c__Clostridia; o__Lachnospirales; f__Lachnospiraceae; g__GCA-900066575; s__
	OTU_343	k__Bacteria; p__Firmicutes; c__Clostridia; o__Lachnospirales; f__Lachnospiraceae
	OTU_345	k__Bacteria; p__Firmicutes; c__Clostridia; o__Eubacteriales; f__Anaerofustaceae; g__Anaerofustis; s__Anaerofustis_stercorihominis
	OTU_317	k__Bacteria; p__Firmicutes; c__Clostridia; o__Oscillospirales; f__Ruminococcaceae; g__Harryflintia; s__
	OTU_319	k__Bacteria; p__Firmicutes; c__Clostridia; o__Clostridia_UCG-014; f__; g__; s__
	OTU_2527	k__Bacteria; p__Bacteroidota; c__Bacteroidia; o__Bacteroidales; f__Muribaculaceae; g__; s__
	OTU_504	k__Bacteria; p__Firmicutes; c__Clostridia; o__Oscillospirales; f__Ruminococcaceae
	OTU_531	k__Bacteria; p__Firmicutes; c__Bacilli; o__Lactobacillales; f__Lactobacillaceae; g__Lactobacillus; s__
	OTU_162	k__Bacteria; p__Firmicutes; c__Clostridia; o__Clostridiales; f__Clostridiaceae; g__Candidatus_Arthromitus
	OTU_211	k__Bacteria; p__Firmicutes; c__Clostridia; o__Peptostreptococcales-Tissierellales; f__Anaerovoracaceae; g__[Eubacterium]_brachy_group; s__
	OTU_146	k__Bacteria; p__Firmicutes; c__Bacilli; o__Staphylococcales; f__Staphylococcaceae; g__Staphylococcus; s__Staphylococcus_lentus
	OTU_3357	k__Bacteria; p__Bacteroidota; c__Bacteroidia; o__Bacteroidales; f__Rikenellaceae; g__Alistipes
	OTU_426	k__Bacteria; p__Firmicutes; c__Clostridia; o__Oscillospirales; f__Butyricicoccaceae; g__Butyricicoccus
	OTU_763	k__Bacteria; p__Firmicutes; c__Clostridia; o__Lachnospirales; f__Lachnospiraceae; g__Lachnoclostridium; s__
	OTU_191	k__Bacteria
	OTU_110	k__Bacteria; p__Bacteroidota; c__Bacteroidia; o__Bacteroidales; f__Tannerellaceae; g__Parabacteroides
	OTU_56	k__Bacteria; p__Firmicutes; c__Clostridia; o__Lachnospirales; f__Lachnospiraceae; g__Lachnospiraceae_NK4A136_group; s__
	OTU_179	k__Bacteria; p__Firmicutes; c__Clostridia; o__Clostridia_vadinBB60_group; f__; g__; s__
	OTU_393	k__Bacteria; p__Firmicutes; c__Bacilli; o__RF39; f__; g__; s__
	OTU_1076	k__Bacteria; p__Bacteroidota; c__Bacteroidia; o__Bacteroidales; f__Muribaculaceae; g__; s__
	OTU_468	k__Bacteria
	OTU_620	k__Bacteria; p__Bacteroidota; c__Bacteroidia; o__Bacteroidales; f__Muribaculaceae; g__; s__
	OTU_548	k__Bacteria; p__Bacteroidota; c__Bacteroidia; o__Bacteroidales; f__Muribaculaceae; g__; s__
	OTU_454	k__Bacteria; p__Firmicutes; c__Clostridia; o__Lachnospirales; f__Lachnospiraceae; g__Lachnospiraceae_UCG-001; s__
	OTU_717	k__Bacteria; p__Firmicutes; c__Clostridia; o__Lachnospirales; f__Lachnospiraceae; g__GCA-900066575; s__
	OTU_4	k__Bacteria; p__Bacteroidota; c__Bacteroidia; o__Bacteroidales; f__Muribaculaceae; g__; s__
	OTU_387	k__Bacteria; p__Actinobacteriota; c__Coriobacteriia; o__Coriobacteriales; f__Eggerthellaceae
	OTU_279	k__Bacteria; p__unidentified_Bacteria; c__Clostridia; o__Lachnospirales; f__Lachnospiraceae
	OTU_246	k__Bacteria; p__Actinobacteriota; c__Coriobacteriia; o__Coriobacteriales; f__Eggerthellaceae; g__Enterorhabdus; s__
	OTU_389	k__Bacteria; p__unidentified_Bacteria; c__Bacilli; o__Erysipelotrichales; f__Erysipelotrichaceae; g__; s__
	OTU_256	k__Bacteria; p__Firmicutes; c__Clostridia; o__Oscillospirales; f__Ruminococcaceae; g__Harryflintia; s__
	OTU_37	k__Bacteria; p__Bacteroidota; c__Bacteroidia; o__Bacteroidales; f__Muribaculaceae; g__; s__
	OTU_3059	k__Bacteria; p__Firmicutes; c__Clostridia; o__Lachnospirales; f__Lachnospiraceae; g__Lachnospiraceae_NK4A136_group; s__
	OTU_2193	k__Bacteria
	OTU_409	k__Bacteria; p__Cyanobacteria; c__Vampirivibrionia; o__Gastranaerophilales; f__; g__; s__
	OTU_316	k__Bacteria; p__Actinobacteriota; c__Coriobacteriia; o__Coriobacteriales; f__Eggerthellaceae; g__Parvibacter; s__
	OTU_335	k__Bacteria; p__Firmicutes; c__Clostridia; o__Clostridia_UCG-014; f__; g__; s__
	OTU_239	k__Bacteria
	OTU_391	k__Bacteria; p__Firmicutes; c__Clostridia; o__Lachnospirales; f__Lachnospiraceae
	OTU_225	k__Bacteria
	OTU_1590	k__Bacteria; p__Bacteroidota; c__Bacteroidia; o__Bacteroidales; f__Muribaculaceae; g__; s__
	OTU_159	k__Bacteria; p__Firmicutes; c__Clostridia; o__Oscillospirales; f__Ruminococcaceae; g__UBA1819; s__
	OTU_276	k__Bacteria; p__Firmicutes; c__Clostridia; o__Lachnospirales; f__Lachnospiraceae
	OTU_290	k__Bacteria; p__unidentified_Bacteria; c__Clostridia; o__Lachnospirales; f__Lachnospiraceae; g__; s__
	OTU_324	k__Bacteria; p__Firmicutes; c__Bacilli; o__RF39; f__; g__; s__
	OTU_188	k__Bacteria; p__Firmicutes; c__Clostridia; o__Peptostreptococcales-Tissierellales; f__Anaerovoracaceae; g__Family_XIII_AD3011_group; s__
	OTU_281	k__Bacteria; p__Firmicutes; c__Clostridia; o__Lachnospirales; f__Lachnospiraceae; g__Tyzzerella; s__
	OTU_1572	k__Bacteria; p__Bacteroidota; c__Bacteroidia; o__Bacteroidales; f__Rikenellaceae; g__Alistipes; s__
	OTU_169	k__Bacteria; p__unidentified_Bacteria; c__Clostridia; o__Oscillospirales; f__Ruminococcaceae; g__; s__
	OTU_208	k__Bacteria
	OTU_1024	k__Bacteria; p__Bacteroidota; c__Bacteroidia; o__Bacteroidales; f__Bacteroidaceae; g__Bacteroides; s__Bacteroides_acidifaciens
	OTU_119	k__Bacteria; p__Bacteroidota; c__Bacteroidia; o__Bacteroidales; f__Bacteroidaceae; g__Bacteroides; s__Bacteroides_caecimuris
	OTU_13	k__Bacteria; p__Firmicutes; c__Bacilli; o__Erysipelotrichales; f__Erysipelotrichaceae; g__Dubosiella; s__
	OTU_513	k__Bacteria; p__Firmicutes; c__Bacilli; o__Lactobacillales; f__Lactobacillaceae; g__HT002; s__
	OTU_1818	k__Bacteria; p__Bacteroidota; c__Bacteroidia; o__Bacteroidales; f__Muribaculaceae; g__; s__
	OTU_14	k__Bacteria; p__Bacteroidota; c__Bacteroidia; o__Bacteroidales; f__Rikenellaceae; g__Alistipes; s__
	OTU_68	k__Bacteria; p__Cyanobacteria; c__Vampirivibrionia; o__Gastranaerophilales; f__; g__; s__
	OTU_596	k__Bacteria; p__Proteobacteria; c__Gammaproteobacteria; o__Enterobacterales; f__Pasteurellaceae; g__Rodentibacter
	OTU_974	k__Bacteria; p__Actinobacteria; c__unidentified_Actinobacteria; o__Bifidobacteriales; f__Bifidobacteriaceae; g__Bifidobacterium; s__Bifidobacterium_choerinum
	OTU_18	k__Bacteria; p__Bacteroidota; c__Bacteroidia; o__Bacteroidales; f__Muribaculaceae; g__; s__
	OTU_141	k__Bacteria; p__Desulfobacterota; c__Desulfovibrionia; o__Desulfovibrionales; f__Desulfovibrionaceae; g__Desulfovibrio; s__Desulfovibrio_fairfieldensis
	OTU_538	k__Bacteria; p__Firmicutes; c__Clostridia; o__Lachnospirales; f__Lachnospiraceae; g__Lachnospiraceae_UCG-010; s__
	OTU_98	k__Bacteria; p__Bacteroidota; c__Bacteroidia; o__Bacteroidales; f__Muribaculaceae; g__; s__
	OTU_55	k__Bacteria; p__Bacteroidota; c__Bacteroidia; o__Bacteroidales; f__Tannerellaceae; g__Parabacteroides; s__Parabacteroides_goldsteinii
	OTU_102	k__Bacteria; p__Firmicutes; c__Clostridia; o__Lachnospirales; f__Lachnospiraceae; g__Lachnospiraceae_NK4A136_group; s__
	OTU_271	k__Bacteria; p__Firmicutes; c__Clostridia; o__Lachnospirales; f__Lachnospiraceae; g__Roseburia; s__
	OTU_321	k__Bacteria; p__Firmicutes; c__Clostridia; o__Clostridia_vadinBB60_group; f__; g__; s__
	OTU_3190	k__Bacteria; p__Firmicutes; c__Clostridia; o__Lachnospirales; f__Lachnospiraceae
	OTU_840	k__Bacteria; p__Bacteroidota; c__Bacteroidia; o__Bacteroidales; f__Muribaculaceae; g__; s__
	OTU_644	k__Bacteria; p__Firmicutes; c__Clostridia; o__Clostridia_UCG-014; f__; g__; s__
	OTU_372	k__Bacteria; p__Actinobacteriota; c__Coriobacteriia; o__Coriobacteriales; f__Eggerthellaceae; g__Enterorhabdus; s__
	OTU_288	k__Bacteria; p__Firmicutes; c__Clostridia; o__Clostridia_vadinBB60_group; f__; g__; s__
	OTU_85	k__Bacteria; p__Firmicutes; c__Clostridia; o__Oscillospirales; f__UCG-010; g__; s__
	OTU_90	k__Bacteria; p__Firmicutes; c__Clostridia; o__Oscillospirales; f__Ruminococcaceae; g__Ruminococcus; s__
	OTU_105	k__Bacteria; p__Firmicutes; c__Clostridia; o__Lachnospirales; f__Lachnospiraceae; g__A2; s__
	OTU_2	k__Bacteria; p__Firmicutes; c__Bacilli; o__Lactobacillales; f__Lactobacillaceae; g__Lactobacillus
	OTU_266	k__Bacteria
	OTU_144	k__Bacteria; p__Firmicutes; c__unidentified_Firmicutes; o__Oscillospirales; f__Ruminococcaceae; g__; s__
	OTU_424	k__Bacteria; p__Proteobacteria; c__Alphaproteobacteria; o__Rickettsiales; f__Mitochondria; g__unidentified_Mitochondria; s__Oryza_meyeriana
	OTU_29	k__Bacteria; p__Firmicutes; c__Bacilli; o__Lactobacillales; f__Lactobacillaceae; g__Lactobacillus
	OTU_330	k__Bacteria; p__Firmicutes; c__Clostridia; o__Lachnospirales; f__Lachnospiraceae
	OTU_303	k__Bacteria; p__Firmicutes; c__Clostridia; o__Monoglobales; f__Monoglobaceae; g__Monoglobus; s__
	OTU_1945	k__Bacteria; p__Bacteroidota; c__Bacteroidia; o__Bacteroidales; f__Bacteroidaceae; g__Bacteroides
	OTU_243	k__Bacteria; p__Actinobacteriota; c__Coriobacteriia; o__Coriobacteriales; f__Eggerthellaceae; g__Enterorhabdus; s__
	OTU_309	k__Bacteria; p__unidentified_Bacteria; c__Clostridia; o__Oscillospirales; f__Oscillospiraceae; g__; s__
	OTU_257	k__Bacteria; p__Firmicutes; c__Bacilli; o__Erysipelotrichales; f__Erysipelotrichaceae; g__; s__
	OTU_604	k__Bacteria; p__Firmicutes; c__Clostridia; o__Oscillospirales; f__[Eubacterium]_coprostanoligenes_group; g__; s__
	OTU_356	k__Bacteria; p__Firmicutes; c__Clostridia; o__Lachnospirales; f__Lachnospiraceae
	OTU_139	k__Bacteria; p__Firmicutes; c__Clostridia; o__Peptostreptococcales-Tissierellales; f__Anaerovoracaceae; g__[Eubacterium]_nodatum_group; s__
	OTU_120	k__Bacteria
	OTU_501	k__Bacteria; p__Firmicutes; c__Clostridia; o__Lachnospirales; f__Lachnospiraceae; g__Lachnospiraceae_NK4A136_group
	OTU_821	k__Bacteria; p__Firmicutes; c__Bacilli; o__Lactobacillales; f__Lactobacillaceae
	OTU_2668	k__Bacteria; p__Firmicutes; c__Clostridia; o__Clostridia_vadinBB60_group; f__; g__; s__
	OTU_192	k__Bacteria
	OTU_922	k__Bacteria; p__Firmicutes; c__Bacilli; o__Lactobacillales; f__Lactobacillaceae; g__Limosilactobacillus
	OTU_133	k__Bacteria; p__Firmicutes; c__Clostridia; o__Oscillospirales; f__Oscillospiraceae; g__Colidextribacter
	OTU_2025	k__Bacteria; p__Bacteroidota; c__Bacteroidia; o__Bacteroidales; f__Muribaculaceae; g__; s__
	OTU_747	k__Bacteria; p__unidentified_Bacteria; c__Clostridia; o__Oscillospirales; f__Ruminococcaceae; g__; s__
	OTU_453	k__Bacteria; p__Bacteroidota; c__Bacteroidia; o__Bacteroidales; f__Muribaculaceae; g__; s__
	OTU_384	k__Bacteria; p__Firmicutes; c__Clostridia; o__Oscillospirales; f__Ruminococcaceae; g__Anaerotruncus; s__
	OTU_214	k__Bacteria; p__Firmicutes; c__Bacilli; o__Erysipelotrichales; f__Erysipelotrichaceae
	OTU_189	k__Bacteria; p__Actinobacteriota; c__Coriobacteriia; o__Coriobacteriales; f__Eggerthellaceae; g__Enterorhabdus; s__
	OTU_12	k__Bacteria; p__Bacteroidota; c__Bacteroidia; o__Bacteroidales; f__Muribaculaceae; g__; s__
	OTU_646	k__Bacteria; p__unidentified_Bacteria; c__Clostridia; o__Lachnospirales; f__Lachnospiraceae; g__; s__
	OTU_3456	k__Bacteria; p__Firmicutes; c__Clostridia; o__Lachnospirales; f__Lachnospiraceae
	OTU_1741	k__Bacteria; p__Bacteroidota; c__Bacteroidia; o__Bacteroidales; f__Muribaculaceae; g__; s__
	OTU_73	k__Bacteria; p__Firmicutes; c__Clostridia; o__Lachnospirales; f__Lachnospiraceae; g__Blautia; s__Lachnospiraceae_bacterium_28-4
	OTU_54	k__Bacteria; p__Bacteroidota; c__Bacteroidia; o__Bacteroidales; f__Muribaculaceae; g__; s__
	OTU_1896	k__Bacteria; p__Bacteroidota; c__Bacteroidia; o__Bacteroidales; f__Muribaculaceae; g__; s__
	OTU_115	k__Bacteria; p__unidentified_Bacteria; c__Clostridia; o__Lachnospirales; f__Lachnospiraceae; g__; s__
	OTU_265	k__Bacteria; p__unidentified_Bacteria; c__Clostridia; o__Lachnospirales; f__Lachnospiraceae; g__; s__
	OTU_249	k__Bacteria
	OTU_124	k__Bacteria
	OTU_658	k__Bacteria; p__Firmicutes; c__Clostridia; o__Lachnospirales; f__Lachnospiraceae; g__Lachnospiraceae_UCG-001; s__
	OTU_166	k__Bacteria
	OTU_982	k__Bacteria; p__Bacteroidota; c__Bacteroidia; o__Bacteroidales; f__Muribaculaceae; g__; s__
	OTU_308	k__Bacteria; p__Firmicutes; c__Clostridia; o__Lachnospirales; f__Lachnospiraceae
	OTU_45	k__Bacteria; p__Bacteroidota; c__Bacteroidia; o__Bacteroidales; f__Rikenellaceae; g__Alistipes; s__
	OTU_74	k__Bacteria; p__Bacteroidota; c__Bacteroidia; o__Bacteroidales; f__Muribaculaceae; g__; s__
	OTU_444	k__Bacteria; p__Firmicutes; c__Clostridia; o__Clostridia_UCG-014; f__; g__; s__
	OTU_8	k__Bacteria; p__Bacteroidota; c__Bacteroidia; o__Bacteroidales; f__Muribaculaceae; g__; s__
	OTU_400	k__Bacteria; p__Firmicutes; c__Clostridia; o__Lachnospirales; f__Lachnospiraceae
	OTU_489	k__Bacteria
	OTU_354	k__Bacteria
	OTU_92	k__Bacteria; p__Firmicutes; c__Clostridia; o__Lachnospirales; f__Lachnospiraceae; g__Lachnospiraceae_NK4A136_group
	OTU_231	k__Bacteria; p__Firmicutes; c__Clostridia; o__Lachnospirales; f__Lachnospiraceae; g__Lachnospiraceae_FCS020_group; s__
	OTU_95	k__Bacteria; p__Firmicutes; c__Clostridia; o__Lachnospirales; f__Lachnospiraceae
	OTU_1876	k__Bacteria; p__Firmicutes; c__Clostridia; o__Oscillospirales; f__Oscillospiraceae; g__Colidextribacter; s__
	OTU_362	k__Bacteria
	OTU_242	k__Bacteria
	OTU_3122	k__Bacteria; p__Firmicutes; c__Clostridia; o__Lachnospirales; f__Lachnospiraceae; g__Lachnospiraceae_NK4A136_group; s__
	OTU_176	k__Bacteria; p__Firmicutes; c__Clostridia; o__Oscillospirales; f__Ruminococcaceae; g__Negativibacillus; s__
	OTU_80	k__Bacteria; p__Bacteroidota; c__Bacteroidia; o__Bacteroidales; f__Muribaculaceae; g__; s__
	OTU_1792	k__Bacteria; p__Bacteroidota; c__Bacteroidia; o__Bacteroidales; f__Muribaculaceae; g__; s__
	OTU_130	k__Bacteria; p__Firmicutes; c__Clostridia; o__Oscillospirales; f__Oscillospiraceae; g__Oscillibacter; s__
	OTU_1541	k__Bacteria; p__Firmicutes; c__Clostridia; o__Clostridia_UCG-014; f__; g__; s__
	OTU_2566	k__Bacteria; p__Firmicutes; c__Clostridia; o__Lachnospirales; f__Lachnospiraceae
	OTU_137	k__Bacteria; p__Firmicutes; c__Bacilli; o__Acholeplasmatales; f__Acholeplasmataceae; g__Anaeroplasma; s__
	OTU_1	k__Bacteria; p__Verrucomicrobiota; c__Verrucomicrobiae; o__Verrucomicrobiales; f__Akkermansiaceae; g__Akkermansia; s__Akkermansia_muciniphila
	OTU_10	k__Bacteria; p__Bacteroidota; c__Bacteroidia; o__Bacteroidales; f__Muribaculaceae; g__; s__
	OTU_61	k__Bacteria; p__Firmicutes; c__Clostridia; o__Clostridia_UCG-014; f__; g__; s__
	OTU_41	k__Bacteria; p__Firmicutes; c__Clostridia; o__Lachnospirales; f__Lachnospiraceae; g__[Eubacterium]_fissicatena_group; s__
	OTU_325	k__Bacteria; p__Firmicutes; c__Clostridia; o__Oscillospirales; f__Butyricicoccaceae; g__Butyricicoccus; s__
	OTU_196	k__Bacteria; p__Firmicutes; c__Clostridia; o__Clostridia_UCG-014; f__; g__; s__
	OTU_35	k__Bacteria; p__Bacteroidota; c__Bacteroidia; o__Bacteroidales; f__Muribaculaceae; g__; s__
	OTU_487	k__Bacteria; p__Firmicutes; c__Clostridia; o__Lachnospirales; f__Lachnospiraceae; g__Lachnospiraceae_NK4A136_group; s__
	OTU_153	k__Bacteria; p__Firmicutes; c__Clostridia; o__Oscillospirales; f__Oscillospiraceae
	OTU_560	k__Bacteria; p__Bacteroidota; c__Bacteroidia; o__Bacteroidales; f__Bacteroidaceae; g__Bacteroides
	OTU_2318	k__Bacteria; p__Firmicutes; c__Clostridia; o__Clostridia_UCG-014; f__; g__; s__
	OTU_39	k__Bacteria; p__Bacteroidota; c__Bacteroidia; o__Bacteroidales; f__Rikenellaceae; g__Alistipes; s__
	OTU_3420	k__Bacteria; p__Bacteroidota; c__Bacteroidia; o__Bacteroidales; f__Muribaculaceae; g__; s__
	OTU_27	k__Bacteria; p__Bacteroidota; c__Bacteroidia; o__Bacteroidales; f__Muribaculaceae; g__; s__
	OTU_220	k__Bacteria; p__Firmicutes; c__Clostridia; o__Clostridia_UCG-014; f__; g__; s__
	OTU_2031	k__Bacteria; p__Firmicutes; c__Clostridia; o__Oscillospirales; f__Ruminococcaceae; g__Ruminococcus
	OTU_338	k__Bacteria; p__Firmicutes; c__Clostridia; o__Clostridia_vadinBB60_group; f__; g__; s__
	OTU_207	k__Bacteria; p__Firmicutes; c__Clostridia; o__Lachnospirales; f__Lachnospiraceae; g__Lachnospiraceae_NK4A136_group; s__
	OTU_259	k__Bacteria
	OTU_2471	k__Bacteria; p__Firmicutes; c__Clostridia; o__Lachnospirales; f__Lachnospiraceae
	OTU_592	k__Bacteria; p__Firmicutes; c__Clostridia; o__Lachnospirales; f__Lachnospiraceae; g__Roseburia
	OTU_587	k__Bacteria; p__Firmicutes; c__Clostridia; o__Lachnospirales; f__Lachnospiraceae
	OTU_730	k__Bacteria; p__Bacteroidota; c__Bacteroidia; o__Bacteroidales; f__Rikenellaceae; g__Alistipes; s__
	OTU_126	k__Bacteria; p__Proteobacteria; c__Gammaproteobacteria; o__Pseudomonadales; f__Pseudomonadaceae; g__Pseudomonas; s__Pseudomonas_azotoformans
	OTU_1448	k__Bacteria; p__Firmicutes; c__Clostridia; o__Oscillospirales; f__Ruminococcaceae; g__; s__
	OTU_184	k__Bacteria
	OTU_1204	k__Bacteria; p__Firmicutes; c__Bacilli; o__Erysipelotrichales; f__Erysipelotrichaceae; g__Dubosiella; s__
	OTU_1157	k__Bacteria; p__Bacteroidota; c__Bacteroidia; o__Bacteroidales; f__Muribaculaceae; g__; s__
	OTU_47	k__Bacteria; p__Bacteroidota; c__Bacteroidia; o__Bacteroidales; f__Muribaculaceae; g__; s__
	OTU_145	k__Bacteria; p__Bacteroidota; c__Bacteroidia; o__Bacteroidales; f__Bacteroidaceae; g__Bacteroides; s__Bacteroides_intestinalis
	OTU_23	k__Bacteria; p__Bacteroidota; c__Bacteroidia; o__Bacteroidales; f__Muribaculaceae; g__; s__
	OTU_3065	k__Bacteria; p__Firmicutes; c__Clostridia; o__Lachnospirales; f__Lachnospiraceae; g__Lachnospiraceae_NK4A136_group; s__Lachnospiraceae_bacterium_COE1
	OTU_161	k__Bacteria; p__Firmicutes; c__Clostridia; o__Clostridia_vadinBB60_group; f__; g__; s__
	OTU_67	k__Bacteria; p__Firmicutes; c__Bacilli; o__Erysipelotrichales; f__Erysipelatoclostridiaceae; g__Erysipelatoclostridium; s__
	OTU_555	k__Bacteria; p__Firmicutes; c__Clostridia; o__Lachnospirales; f__Lachnospiraceae; g__Lachnospiraceae_NK4A136_group; s__
	OTU_100	k__Bacteria; p__Actinobacteriota; c__Coriobacteriia; o__Coriobacteriales; f__Eggerthellaceae; g__Enterorhabdus; s__
	OTU_410	k__Bacteria
	OTU_2023	k__Bacteria; p__Firmicutes; c__Bacilli; o__Erysipelotrichales; f__Erysipelotrichaceae; g__Turicibacter
	OTU_430	k__Bacteria; p__Firmicutes; c__Clostridia; o__Lachnospirales; f__Lachnospiraceae
	OTU_262	k__Bacteria; p__Firmicutes; c__Clostridia; o__Lachnospirales; f__Lachnospiraceae; g__Lachnospiraceae_NK4A136_group; s__
	OTU_267	k__Bacteria; p__Firmicutes; c__Clostridia; o__Oscillospirales; f__Oscillospiraceae; g__UCG-005; s__
	OTU_222	k__Bacteria; p__Firmicutes; c__Clostridia; o__Peptostreptococcales-Tissierellales; f__Anaerovoracaceae; g__Family_XIII_UCG-001; s__
	OTU_148	k__Bacteria; p__Actinobacteriota; c__Coriobacteriia; o__Coriobacteriales; f__Atopobiaceae
	OTU_25	k__Bacteria; p__Bacteroidota; c__Bacteroidia; o__Bacteroidales; f__Muribaculaceae; g__; s__
	OTU_76	k__Bacteria; p__unidentified_Bacteria; c__Clostridia; o__Lachnospirales; f__Lachnospiraceae
	OTU_1398	k__Bacteria; p__Firmicutes; c__Clostridia; o__Lachnospirales; f__Lachnospiraceae; g__Lachnospiraceae_NK4A136_group; s__
	OTU_113	k__Bacteria; p__Firmicutes; c__Clostridia; o__Lachnospirales; f__Lachnospiraceae; g__Lachnospiraceae_NK4A136_group; s__
	OTU_2835	k__Bacteria; p__Firmicutes; c__Clostridia; o__Clostridia_vadinBB60_group; f__; g__; s__
	OTU_311	k__Bacteria; p__unidentified_Bacteria; c__Clostridia; o__Lachnospirales; f__Lachnospiraceae; g__; s__
	OTU_726	k__Bacteria; p__Bacteroidota; c__Bacteroidia; o__Bacteroidales; f__Muribaculaceae; g__; s__
	OTU_53	k__Bacteria; p__Firmicutes; c__Clostridia; o__Lachnospirales; f__Lachnospiraceae
	OTU_178	k__Bacteria; p__Firmicutes; c__Clostridia; o__Clostridia_vadinBB60_group; f__; g__; s__
	OTU_791	k__Bacteria; p__Bacteroidota; c__Bacteroidia; o__Bacteroidales; f__Muribaculaceae
	OTU_233	k__Bacteria
	OTU_1893	k__Bacteria; p__Bacteroidota; c__Bacteroidia; o__Bacteroidales; f__Muribaculaceae; g__; s__
	OTU_58	k__Bacteria; p__Bacteroidota; c__Bacteroidia; o__Bacteroidales; f__Muribaculaceae; g__; s__
	OTU_82	k__Bacteria; p__Firmicutes; c__Clostridia; o__Lachnospirales; f__Lachnospiraceae
	OTU_1206	k__Bacteria; p__Firmicutes; c__Clostridia; o__Lachnospirales; f__Lachnospiraceae; g__GCA-900066575; s__
	OTU_1270	k__Bacteria; p__Bacteroidota; c__Bacteroidia; o__Bacteroidales; f__Muribaculaceae; g__; s__
	OTU_43	k__Bacteria; p__Firmicutes; c__Clostridia; o__Lachnospirales; f__Lachnospiraceae; g__Lachnospiraceae_NK4A136_group; s__
	OTU_248	k__Bacteria; p__Firmicutes; c__Clostridia; o__Oscillospirales; f__UCG-010; g__; s__
	OTU_360	k__Bacteria; p__Firmicutes; c__Clostridia; o__Monoglobales; f__Monoglobaceae; g__Monoglobus; s__
	OTU_502	Unknown
	OTU_155	k__Bacteria; p__Firmicutes; c__Clostridia; o__Clostridia_UCG-014; f__; g__; s__
	OTU_171	k__Bacteria; p__Firmicutes; c__Bacilli; o__Erysipelotrichales; f__Erysipelotrichaceae; g__Faecalibaculum; s__
	OTU_711	k__Bacteria; p__Bacteroidota; c__Bacteroidia; o__Bacteroidales; f__Muribaculaceae; g__; s__
	OTU_33	k__Bacteria; p__Bacteroidota; c__Bacteroidia; o__Bacteroidales; f__Muribaculaceae; g__; s__
	OTU_912	k__Bacteria; p__Firmicutes; c__Clostridia; o__Lachnospirales; f__Lachnospiraceae; g__Lachnospiraceae_NK4A136_group; s__
	OTU_205	k__Bacteria; p__unidentified_Bacteria; c__Clostridia; o__Lachnospirales; f__Lachnospiraceae
	OTU_582	k__Bacteria; p__Bacteroidota; c__Bacteroidia; o__Bacteroidales; f__Rikenellaceae; g__Alistipes; s__
	OTU_580	k__Bacteria; p__Bacteroidota; c__Bacteroidia; o__Bacteroidales; f__Muribaculaceae; g__; s__
	OTU_827	k__Bacteria; p__Bacteroidota; c__Bacteroidia; o__Bacteroidales; f__Muribaculaceae; g__; s__
	OTU_733	k__Bacteria; p__Bacteroidota; c__Bacteroidia; o__Bacteroidales; f__Muribaculaceae; g__; s__
	OTU_1489	k__Bacteria; p__Firmicutes; c__unidentified_Firmicutes; o__Oscillospirales; f__Ruminococcaceae
	OTU_498	k__Bacteria
	OTU_6	k__Bacteria; p__Bacteroidota; c__Bacteroidia; o__Bacteroidales; f__Bacteroidaceae; g__Bacteroides; s__Bacteroides_acidifaciens
	OTU_150	k__Bacteria; p__Firmicutes; c__Clostridia; o__Lachnospirales; f__Lachnospiraceae; g__Marvinbryantia; s__
	OTU_1539	k__Bacteria; p__Firmicutes; c__Clostridia; o__Monoglobales; f__Monoglobaceae; g__Monoglobus; s__
	OTU_352	k__Bacteria; p__Firmicutes; c__Clostridia; o__Peptostreptococcales-Tissierellales; f__Anaerovoracaceae; g__Anaerovorax; s__
	OTU_283	k__Bacteria; p__unidentified_Bacteria; c__Clostridia; o__Lachnospirales; f__Lachnospiraceae; g__; s__

## Sheet: Figure5
	Figure 5a												Figure 5b	Corrplot heatmap pval
	Targeted metabolomic analysis of SCFAs on mice	Sample Name	Group	Acetic acid	Propionic acid	Isobutyric acid	Butyric acid	Isovaleric acid	Valeric acid	Caproic acid				Acetic acid	Propionic acid	Isobutyric acid	Butyric acid	Isovaleric acid	Valeric acid	Caproic acid
		IG1	HT	1198.84	265.181	10.645	203.166	5.499	11.743	1.585			Bacteroidales	0.80955	0.602014	0.0756931	0.329078	0.0573234	0.169633	0.431623
		IG2	HT	1322.27	350.602	13.368	172.413	6.395	13.874	1.233			Erysipelotrichales	0.0824917	0.0354382	0.461793	0.886198	0.522328	0.801361	0.906736
		IG3	HT	1484.12	477.19	11.708	243.853	4.769	17.169	1.222			Verrucomicrobiales	0.221196	0.899591	0.0823976	0.243764	0.0700039	0.0397808	0.365172
		IG4	HT	1418.78	267.233	9.201	278.291	4.462	11.673	1.124			Lactobacillales	0.683232	0.579247	0.969631	0.33278	0.992959	0.457133	0.448586
		IG5	HT	1356.47	386.739	22.531	210.107	12.309	12.724	1.185			Lachnospirales	0.958411	0.533324	0.864533	0.108055	0.937174	0.459903	0.188959
		IG6	HT	1124.52	402.817	30.727	171.761	18.865	25.276	1.066			Bifidobacteriales	0.805289	0.466065	0.980717	0.91796	0.912442	0.609313	0.0718134
		IG7	HT	1326.67	403.101	22.263	286.348	16.798	11.396	0.855			Burkholderiales	0.211138	0.59309	0.881178	0.793455	0.562041	0.594093	0.637677
		IG8	HT	1168.38	332.694	13.706	186.094	8.105	15.986	1.274			Clostridiales	0.548123	0.270227	0.244961	0.845628	0.263755	0.494352	0.669224
		CG1	CG	1486.26	380.459	22.326	297.562	10.799	30.497	1.399			Desulfovibrionales	0.357519	0.986937	0.568738	0.165185	0.54484	0.935687	0.427449
		CG2	CG	1044.56	127.207	14.812	273.482	10.79	21.7	1.967			Rhodospirillales	0.679732	0.863016	0.668746	0.134559	0.592317	0.348033	0.349341
		CG3	CG	1077.42	176.226	12.865	244.998	6.736	12.881	1.012			Oscillospirales	0.427175	0.792553	0.716667	0.0902661	0.619421	0.585493	0.304753
		CG4	CG	1754.48	636.482	22.177	421.865	13.39	28.534	1.486			p__unidentified_Bacteria;o__Oscillospirales	0.523094	0.94317	0.535146	0.131379	0.45739	0.789743	0.291615
		CG5	CG	1211.84	216.926	6.999	222.202	4.205	12.674	1.387			Clostridia_UCG-014	0.686876	0.846477	0.735408	0.403869	0.905057	0.0527531	0.0476564
		CG6	CG	1210.82	315.293	19.574	325.983	11.708	22.344	1.027
		CG7	CG	1198.98	499.804	41.622	509.998	25.167	45.338	2.27
		CG8	CG	1264.4	170.686	8.022	256.361	6.014	17.415	1.42
	n for HT=8
	n for CG=8
	Figure 5c
	Taxonomy	CON	HT	BG		Taxonomy	CON	HT	BG		Taxonomy	CON	HT	BG
	Firmicutes_p	0.464992	0.190032	0.117612		Bacteroidaceae_f	0.0213938	0.144787	0.033009		Bacilli_c	0.334036	0.166694	0.10081
		0.238088	0.19476	0.140438			0.0607509	0.073987	0.067909			0.129552	0.153025	0.115424
		0.210751	0.102242	0.192518			0.117828	0.048622	0.036656			0.12288	0.038006	0.161561
		0.260859	0.202107	0.592085			0.168504	0.164614	0.032307			0.178255	0.124014	0.550459
		0.371502	0.130524	0.562318			0.0822258	0.061453	0.026229			0.316613	0.04114	0.513209
		0.550027	0.136899	0.514209			0.0671259	0.135359	0.02215			0.18282	0.037385	0.440411
		0.266343	0.228093	0.474041			0.0688817	0.15986	0.009454			0.104889	0.165856	0.39819
		0.322474	0.250486	0.266234			0.063074	0.094543	0.070097			0.244408	0.115775	0.181902
		0.187655	0.093895	0.319206			0.109778	0.290411	0.031659			0.108536	0.037871	0.2292
		0.64557	0.124851				0.0283901	0.285954				0.45443	0.068585
		0.294787					0.14141					0.142112
		0.370313					0.107726					0.096596
	Taxonomy	CON	HT	BG		Taxonomy	CON	HT	BG		Taxonomy	CON	HT	BG
	Dubosiella_g	0.155186	0.002782	0.019908		Erysipelotrichales_o	0.314695	0.006375	0.041815		Akkermansia_muciniphila_s	2.7e-05	0.210535	0.055402
		0.034279	0.025392	0.009238			0.062561	0.047299	0.014398			0.093139	0.194922	0.096029
		0.035386	0.006132	0.010913			0.065073	0.0104	0.027796			0.133874	0.213155	0.026634
		0.033982	0.001972	0.458752			0.108131	0.005943	0.533468			0.061156	0.216478	0.012399
		0.155078	0.006564	0.364776			0.221286	0.014911	0.494462			0.030038	0.209454	0.02007
		0.00705	0.003512	0.203593			0.139384	0.018098	0.337736			0.016694	0.100675	0.000675
		0.028201	0.0047	0.289951			0.073096	0.016288	0.373339			0.117774	0.04638	0.026229
		0.138331	0.006132	0.050243			0.167909	0.021097	0.163128			0.055646	0.040627	0.013236
		0.039951	0.006213	0.160184			0.052053	0.023852	0.202188			0.042545	0.135548	0.008428
		0.147353	0.018341				0.177688	0.047893				0.011994	0.040816
		0.068422					0.100351					0.037628
		0.002296					0.00967					0.076634
	n for CON=12
	n for HT=10
	n for BG=9

## Sheet: Figure6
	Figure 6a	CON	HT	BG
	lymphocyte infiltration score of thyroid	0	1	0
		1	2	1
		0	2	1
		1	2	1
		1	1	1
		2	2	2
		0	2	1
		0	2	2
		0	1	1
		2	3	1
		0		2
		0
	Figure 6b	CON	HT	BG
	serum TgAb concentration	0.1846	0.2957	0.1835
		0.1653	0.2255	0.1887
		0.1825	0.2107	0.2201
		0.14	0.2417	0.1676
		0.1682	0.236	0.1586
		0.1197	0.2695	0.1936
		0.1723	0.2466	0.1307
		0.1688	0.2078	0.2135
		0.1741	0.2601	0.2084
		0.1676	0.2282	0.1865
		0.1885		0.2089
		0.2007		0.184
	Figure 6c	CON	HT	BG			Figure 6d	CON	HT	BG			Figure 6e	CON	HT	BG
	TH2(%)	0.94	1.32	0.96			TH1(%)	4.4	7.19	4.33			TH17(%)	1.27	2.28	1.36
		1.45	1.15	1.23				5.69	6.35	4.32				1.31	1.44	0.93
		0.74	1.62	1.06				4.29	5.15	4.93				0.76	2.56	1.32
		1.2	1.37	0.95				5.45	6.8	4.84				1.55	1.67	1.36
		1.41	1.57	0.89				3.39	6.89	3.83				1.51	2.17	1.33
		0.93	1.3	1.24				3.48	6.08	4.41				2.12	2.54	1.86
		0.87	1.67	1.25				4.04	6.39	4.98				1.24	2.42	1.58
		0.89	1.66	1.23				4.02	9.21	5.02				2.41	2.18	1.43
		0.74	1.22	1.03				3.05	5.9	4.15				1.59	1.82	1.16
		1.56	1.08	0.83				3.59	6.15	3.31				1.85	2.75	2.55
		1.18	1.19	1.13				4.64	4.34	3.52				1.53	2.05	1.85
		1.19	1.61	0.9				3.72	6.52	3.42				1.78	2.31	0.78
			0.94	1.05					4.18	3.84					2.73	1.9
			1.18	1.07					3.82	3.8					2.06	1.47
			1.2	0.95					4.46	4.32					2.66	2.14
			1.23	1.1					4.32	4.29					2.35	1.69
			1.48	0.72					4.7	4.08					3.09	1.78
			1.44	1.44					4.73	4.08					2.19	1.93
			1.29	0.98					3.66	3.6					2.74	1.59
			1.7	1.38					4.34	4.73					2.45	1.79
			1.06						4.68						3.23
			1.49						4.43						3.09
			1.2						3.89						2.66
			1.4						4.94						2.83
			1.94						4.34						2.9
	Figure. 6f	CON	HT	BG			Figure. 6g	CON	HT	BG			Figure. 6h	HT(N=7)							CT（N=7)
	Treg(%)	17.6	11.5	12.2			Th17/Treg	0.072159	0.198261	0.111475			FFAR3	0.417171	0.460077	0.140084	0.672653	0.529765	0.241951	0.178879	0.631233	0.158747	0.908042	1.6224	0.797466	1.4227	1.83924
		15.1	9.77	11.9				0.086755	0.14739	0.078151			FFAR2	0.401202	0.569125	1.67246	0.915072	0.570191	0.11732	1.20634	1.43075	1.37669	1.23342	1.19656	1.55037	1.26115	0.885843
		11.8	11.3	12.4				0.064407	0.226549	0.106452
		16.6	11.5	17.1				0.093373	0.145217	0.079532
		14.2	10.4	14.6				0.106338	0.208654	0.091096
		12.2	9.89	12.8				0.17377	0.276036	0.145313
		11.6	13.9	14				0.106897	0.148201	0.112857
		14.6	9.73	13.7				0.165068	0.273381	0.10438
		12.6	12.6	12.9				0.12619	0.225962	0.089922
		9.44	11.6	11				0.195975	0.14	0.231818
		13.5	8.49	15.3				0.113333	0.15	0.120915
		12.1	10.9	11.2				0.147107	0.16	0.069643
				10.6						0.179245
				14						0.105
				14.6						0.146575
				15.6						0.108333

## Sheet: Figure7
		No data for this figure. This figure was made by using Biorender.

## Sheet: FigureS1
		All micriobiota source data was deposited on NCBI
		NCBI Bioproject ID: PRJNA1033804

## Sheet: FigureS2
	Figure S2a														Figure S2d
	Taxonomy	Bacteroidales	Lachnospirales	Oscillospirales	Veillonellales-Selenomonadales	Enterobacterales	Bifidobacteriales	Coriobacteriales	Peptostreptococcales-Tissierellales	Burkholderiales	Rhodospirillales	Others			Sex	Observed_species	Chao1	ACE	Shannon
	male	0.49299	0.255378	0.100347	0.045479	0.004714	0.019781	0.013488	0.019639	0.016441	0.003686	0.028058			Male	277	308.954	302.925	5.20386
	female	0.481968	0.268206	0.127644	0.036679	0.019654	0.005765	0.006205	0.008157	0.014275	0.000165	0.031281			Male	258	285.391	283.182	4.9042
															Male	304	344.552	343.721	5.24119
															Male	290	311	313.066	5.50118
	Figure S2b	Venn diagram													Male	285	303.097	305.921	5.03878
	OTU_897	k__Bacteria; p__Actinobacteria; c__unidentified_Actinobacteria; o__Corynebacteriales; f__Corynebacteriaceae; g__Corynebacterium; s__Corynebacterium_durum													Male	236	264.957	261.09	4.24522
	OTU_49	k__Bacteria; p__Firmicutes; c__Clostridia; o__Monoglobales; f__Monoglobaceae; g__Monoglobus; s__													Male	231	253.037	257.261	4.72078
	OTU_809	k__Bacteria; p__Firmicutes; c__Clostridia; o__Lachnospirales; f__Lachnospiraceae; g__Agathobacter; s__													Male	291	304.5	305.526	5.06163
	OTU_65	k__Bacteria; p__Firmicutes; c__Clostridia; o__Lachnospirales; f__Lachnospiraceae; g__Lachnoclostridium; s__													Male	302	319.077	325.292	4.26616
	OTU_109	k__Bacteria; p__Bacteroidota; c__Bacteroidia; o__Bacteroidales; f__Barnesiellaceae; g__Barnesiella; s__													Male	267	281.27	289.505	5.12114
	OTU_529	k__Bacteria; p__Firmicutes; c__Bacilli; o__Erysipelotrichales; f__Erysipelatoclostridiaceae; g__Erysipelatoclostridium; s__[Clostridium]_spiroforme													Female	240	265.552	269.81	4.25254
	OTU_280	k__Bacteria; p__Firmicutes; c__Clostridia; o__Lachnospirales; f__Lachnospiraceae; g__Lachnospiraceae_ND3007_group; s__													Female	280	298.097	299.705	4.77925
	OTU_198	k__Bacteria; p__unidentified_Bacteria; c__Clostridia; o__Lachnospirales; f__Lachnospiraceae; g__unidentified_Lachnospiraceae; s__bacterium_enrichment_culture_clone_Ecwsrb026													Female	272	300.05	293.98	5.14161
	OTU_78	k__Bacteria; p__Proteobacteria; c__Gammaproteobacteria; o__Burkholderiales; f__Sutterellaceae; g__Sutterella; s__													Female	316	349.6	353.21	4.9657
	OTU_59	k__Bacteria; p__Firmicutes; c__Clostridia; o__Peptostreptococcales-Tissierellales; f__Peptostreptococcaceae; g__Intestinibacter; s__													Female	232	239.452	244.849	4.71642
	OTU_173	k__Bacteria; p__Firmicutes; c__Clostridia; o__Oscillospirales; f__Ruminococcaceae; g__Subdoligranulum; s__													Female	257	284.444	285.456	4.04824
	OTU_1267	k__Bacteria; p__Bacteroidota; c__Bacteroidia; o__Bacteroidales; f__Tannerellaceae; g__Parabacteroides; s__Parabacteroides_distasonis													Female	315	348.176	351.033	5.64248
	OTU_210	k__Bacteria; p__Firmicutes; c__Clostridia; o__Christensenellales; f__Christensenellaceae; g__Christensenellaceae_R-7_group													Female	279	311.25	310.393	4.43544
	OTU_1031	k__Bacteria; p__Proteobacteria; c__Gammaproteobacteria; o__Enterobacterales; f__Enterobacteriaceae													Female	258	269.6	278.933	4.65918
	OTU_570	k__Bacteria; p__Firmicutes; c__Clostridia; o__Oscillospirales; f__Ruminococcaceae; g__Ruminococcus													Female	252	276.474	271.395	4.86547
	OTU_129	k__Bacteria; p__Bacteroidota; c__Bacteroidia; o__Bacteroidales; f__Prevotellaceae													Female	286	324.333	322.053	5.25748
	OTU_152	k__Bacteria; p__Firmicutes; c__Clostridia; o__Oscillospirales; f__Ruminococcaceae; g__Ruminococcus; s__													Female	245	260.615	265.067	4.74447
	OTU_485	k__Bacteria; p__Actinobacteria; c__unidentified_Actinobacteria; o__Actinomycetales; f__Actinomycetaceae; g__Actinomyces; s__Schaalia_odontolytica													Female	281	293.083	301.781	5.52303
	OTU_770	k__Bacteria; p__Firmicutes; c__Clostridia; o__Peptostreptococcales-Tissierellales; f__Anaerovoracaceae; g__Mogibacterium; s__Mogibacterium_pumilum
	OTU_744	k__Bacteria; p__Actinobacteria; c__unidentified_Actinobacteria; o__Actinomycetales; f__Actinomycetaceae; g__Actinomyces; s__Actinomyces_graevenitzii
	OTU_333	k__Bacteria; p__Actinobacteriota; c__Coriobacteriia; o__Coriobacteriales; f__Eggerthellaceae; g__CHKCI002; s__
	OTU_28	k__Bacteria; p__Actinobacteria; c__unidentified_Actinobacteria; o__Bifidobacteriales; f__Bifidobacteriaceae; g__Bifidobacterium; s__Bifidobacterium_longum
	OTU_867	k__Bacteria; p__Firmicutes; c__Clostridia; o__Lachnospirales; f__Lachnospiraceae; g__Sellimonas; s__Lachnoclostridium_phocaeense
	OTU_240	k__Bacteria; p__Firmicutes; c__Clostridia; o__Oscillospirales; f__Oscillospiraceae; g__Colidextribacter; s__
	OTU_21	k__Bacteria; p__Firmicutes; c__Clostridia; o__Lachnospirales; f__Lachnospiraceae; g__[Ruminococcus]_torques_group; s__
	OTU_479	k__Bacteria
	OTU_97	k__Bacteria; p__Firmicutes; c__Clostridia; o__Lachnospirales; f__Lachnospiraceae
	OTU_534	k__Bacteria
	OTU_254	k__Bacteria; p__Firmicutes; c__Clostridia; o__Lachnospirales; f__Lachnospiraceae; g__Lachnospiraceae_UCG-003; s__
	OTU_117	k__Bacteria; p__Firmicutes; c__Clostridia; o__Clostridiales; f__Clostridiaceae; g__Clostridium_sensu_stricto_1; s__Clostridium_perfringens
	OTU_143	k__Bacteria; p__Firmicutes; c__Clostridia; o__Oscillospirales; f__Oscillospiraceae; g__Colidextribacter
	OTU_475	k__Bacteria; p__Firmicutes; c__Clostridia; o__Lachnospirales; f__Lachnospiraceae
	OTU_62	k__Bacteria; p__Firmicutes; c__Clostridia; o__Oscillospirales; f__Ruminococcaceae; g__[Eubacterium]_siraeum_group; s__
	OTU_336	k__Bacteria; p__Firmicutes; c__Clostridia; o__Lachnospirales; f__Lachnospiraceae
	OTU_203	k__Bacteria; p__Firmicutes; c__Clostridia; o__Lachnospirales; f__Lachnospiraceae
	OTU_16	k__Bacteria; p__Firmicutes; c__Clostridia; o__Lachnospirales; f__Lachnospiraceae; g__[Eubacterium]_ruminantium_group; s__
	OTU_941	k__Bacteria; p__Firmicutes; c__Clostridia; o__Lachnospirales; f__Lachnospiraceae; g__Lachnoclostridium
	OTU_111	k__Bacteria; p__Verrucomicrobiota; c__Verrucomicrobiae; o__Verrucomicrobiales; f__Akkermansiaceae; g__Akkermansia; s__Akkermansia_muciniphila
	OTU_264	k__Bacteria; p__Firmicutes; c__Clostridia; o__Peptostreptococcales-Tissierellales; f__Anaerovoracaceae; g__Family_XIII_AD3011_group; s__
	OTU_48	k__Bacteria; p__Bacteroidota; c__Bacteroidia; o__Bacteroidales; f__Bacteroidaceae; g__Bacteroides; s__Bacteroides_massiliensis
	OTU_672	k__Bacteria
	OTU_305	k__Bacteria; p__Firmicutes; c__Negativicutes; o__Veillonellales-Selenomonadales; f__Veillonellaceae; g__Megasphaera; s__Megasphaera_hexanoica
	OTU_134	k__Bacteria; p__Bacteroidota; c__Bacteroidia; o__Bacteroidales; f__Rikenellaceae; g__Alistipes; s__Alistipes_obesi
	OTU_84	k__Bacteria; p__Firmicutes; c__Clostridia; o__Oscillospirales; f__Oscillospiraceae; g__Flavonifractor; s__
	OTU_70	k__Bacteria; p__Proteobacteria; c__Gammaproteobacteria; o__Enterobacterales; f__Enterobacteriaceae; g__Citrobacter
	OTU_1287	k__Bacteria; p__Firmicutes; c__Clostridia; o__Lachnospirales; f__Lachnospiraceae; g__Lachnospiraceae_UCG-010; s__
	OTU_617	k__Bacteria; p__unidentified_Bacteria; c__Clostridia; o__Oscillospirales; f__Ruminococcaceae; g__; s__
	OTU_425	k__Bacteria; p__Firmicutes; c__Clostridia; o__Lachnospirales; f__Lachnospiraceae
	OTU_96	k__Bacteria; p__Actinobacteriota; c__Coriobacteriia; o__Coriobacteriales; f__Eggerthellaceae; g__Adlercreutzia; s__
	OTU_218	k__Bacteria; p__Firmicutes; c__Clostridia; o__Oscillospirales; f__UCG-010; g__; s__
	OTU_190	k__Bacteria; p__Firmicutes; c__Negativicutes; o__Veillonellales-Selenomonadales; f__Veillonellaceae; g__Megasphaera; s__Megasphaera_stantonii
	OTU_63	k__Bacteria; p__Firmicutes; c__Bacilli; o__Lactobacillales; f__Streptococcaceae; g__Streptococcus; s__Streptococcus_salivarius_subsp_thermophilus
	OTU_455	k__Bacteria; p__Bacteroidota; c__Bacteroidia; o__Bacteroidales; f__Marinifilaceae; g__Butyricimonas; s__
	OTU_766	k__Bacteria
	OTU_599	k__Bacteria; p__Firmicutes; c__Clostridia; o__Oscillospirales; f__Oscillospiraceae; g__UCG-005; s__
	OTU_1096	k__Bacteria; p__Firmicutes; c__Clostridia; o__Clostridiales; f__Clostridiaceae; g__Clostridium_sensu_stricto_1; s__
	OTU_236	k__Bacteria; p__Firmicutes; c__Bacilli; o__Lactobacillales; f__Lactobacillaceae; g__Weissella; s__Weissella_viridescens
	OTU_5	k__Bacteria; p__Firmicutes; c__Clostridia; o__Lachnospirales; f__Lachnospiraceae; g__Blautia
	OTU_51	k__Bacteria; p__Bacteroidota; c__Bacteroidia; o__Bacteroidales; f__Tannerellaceae; g__Parabacteroides; s__Parabacteroides_sp_CT06
	OTU_164	k__Bacteria; p__Firmicutes; c__unidentified_Firmicutes; o__Oscillospirales; f__Ruminococcaceae; g__; s__
	OTU_32	k__Bacteria; p__Proteobacteria; c__Gammaproteobacteria; o__Burkholderiales; f__Sutterellaceae; g__Parasutterella; s__
	OTU_202	k__Bacteria
	OTU_1053	k__Bacteria; p__Firmicutes; c__Clostridia; o__Lachnospirales; f__Lachnospiraceae
	OTU_571	k__Bacteria; p__Firmicutes; c__Clostridia; o__Oscillospirales; f__unidentified_Oscillospirales; g__Hydrogenoanaerobacterium; s__Selenomonadales_bacterium_Marseille-P2399
	OTU_116	k__Bacteria; p__Firmicutes; c__Bacilli; o__Erysipelotrichales; f__Erysipelatoclostridiaceae; g__Coprobacillus
	OTU_127	k__Bacteria
	OTU_108	k__Bacteria; p__Bacteroidota; c__Bacteroidia; o__Bacteroidales; f__Rikenellaceae; g__Alistipes; s__Alistipes_shahii
	OTU_319	k__Bacteria; p__Firmicutes; c__Clostridia; o__Oscillospirales; f__Oscillospiraceae; g__NK4A214_group; s__
	OTU_436	k__Bacteria; p__Firmicutes; c__Bacilli; o__Lactobacillales; f__Streptococcaceae; g__Streptococcus; s__Streptococcus_mutans
	OTU_9	k__Bacteria; p__Firmicutes; c__Negativicutes; o__Veillonellales-Selenomonadales; f__Veillonellaceae; g__Dialister; s__Dialister_sp_Marseille-P5638
	OTU_31	k__Bacteria; p__Firmicutes; c__Clostridia; o__Oscillospirales; f__Ruminococcaceae; g__Ruminococcus; s__Ruminococcus_sp_N15.MGS-57
	OTU_762	k__Bacteria
	OTU_388	k__Bacteria; p__Firmicutes; c__Clostridia; o__Clostridia_UCG-014; f__; g__; s__
	OTU_1316	k__Bacteria; p__Firmicutes; c__Clostridia; o__Lachnospirales; f__Lachnospiraceae
	OTU_162	k__Bacteria; p__Bacteroidota; c__Bacteroidia; o__Bacteroidales; f__Marinifilaceae; g__Butyricimonas; s__
	OTU_865	k__Bacteria; p__Firmicutes; c__Bacilli; o__Erysipelotrichales; f__Erysipelotrichaceae; g__Faecalitalea; s__
	OTU_413	k__Bacteria; p__unidentified_Bacteria; c__Clostridia; o__Christensenellales; f__Christensenellaceae; g__; s__
	OTU_914	k__Bacteria; p__Firmicutes; c__Clostridia; o__Lachnospirales; f__Lachnospiraceae
	OTU_211	k__Bacteria; p__Bacteroidota; c__Bacteroidia; o__Bacteroidales; f__Rikenellaceae; g__Alistipes; s__Alistipes_sp_N15.MGS-157
	OTU_146	k__Bacteria; p__unidentified_Bacteria; c__Coriobacteriia; o__Coriobacteriales; f__; g__; s__
	OTU_128	k__Bacteria; p__unidentified_Bacteria; c__Clostridia; o__Oscillospirales; f__Ruminococcaceae; g__; s__
	OTU_713	k__Bacteria; p__Firmicutes; c__Bacilli; o__Erysipelotrichales; f__Erysipelotrichaceae; g__Faecalitalea; s__
	OTU_212	k__Bacteria; p__Firmicutes; c__Clostridia; o__Peptostreptococcales-Tissierellales; f__Anaerovoracaceae; g__Family_XIII_UCG-001; s__
	OTU_728	k__Bacteria
	OTU_350	k__Bacteria; p__Firmicutes; c__Clostridia; o__Oscillospirales; f__Ruminococcaceae; g__Candidatus_Soleaferrea; s__Ruminococcaceae_bacterium_GD6
	OTU_763	k__Bacteria; p__Bacteroidota; c__Bacteroidia; o__Bacteroidales; f__Bacteroidaceae; g__Bacteroides; s__
	OTU_304	k__Bacteria; p__unidentified_Bacteria; c__Clostridia; o__Oscillospirales; f__Ruminococcaceae; g__; s__
	OTU_1298	k__Bacteria; p__Firmicutes; c__Clostridia; o__Oscillospirales; f__Ruminococcaceae
	OTU_235	k__Bacteria; p__Firmicutes; c__Clostridia; o__Christensenellales; f__Christensenellaceae; g__Christensenellaceae_R-7_group
	OTU_191	k__Bacteria; p__unidentified_Bacteria; c__Coriobacteriia; o__Coriobacteriales; f__; g__; s__
	OTU_219	k__Bacteria; p__Firmicutes; c__Clostridia; o__Oscillospirales; f__Oscillospiraceae; g__UCG-005; s__
	OTU_110	k__Bacteria; p__Firmicutes; c__Clostridia; o__Clostridia_UCG-014; f__; g__; s__
	OTU_392	k__Bacteria; p__Firmicutes; c__Clostridia; o__Oscillospirales; f__Ruminococcaceae; g__Candidatus_Soleaferrea
	OTU_273	k__Bacteria; p__Firmicutes; c__Clostridia; o__Lachnospirales; f__Lachnospiraceae
	OTU_103	k__Bacteria; p__Bacteroidota; c__Bacteroidia; o__Bacteroidales; f__Tannerellaceae; g__Parabacteroides; s__Parabacteroides_goldsteinii
	OTU_720	k__Bacteria; p__Bacteroidota; c__Bacteroidia; o__Bacteroidales; f__Bacteroidaceae; g__Bacteroides
	OTU_689	k__Bacteria; p__Firmicutes; c__Clostridia; o__Oscillospirales; f__Oscillospiraceae; g__UCG-005; s__
	OTU_204	k__Bacteria; p__Bacteroidota; c__Bacteroidia; o__Bacteroidales
	OTU_77	k__Bacteria; p__Firmicutes; c__Clostridia; o__Oscillospirales; f__Oscillospiraceae; g__UCG-005; s__
	OTU_56	k__Bacteria; p__Firmicutes; c__Clostridia; o__Lachnospirales; f__Lachnospiraceae; g__Coprococcus
	OTU_179	k__Bacteria; p__Firmicutes; c__Negativicutes; o__Veillonellales-Selenomonadales; f__Veillonellaceae; g__Veillonella; s__Veillonella_atypica
	OTU_699	k__Bacteria; p__Firmicutes
	OTU_393	k__Bacteria; p__Bacteroidota; c__Bacteroidia; o__Bacteroidales; f__Muribaculaceae; g__; s__
	OTU_158	k__Bacteria; p__Firmicutes; c__Clostridia; o__Oscillospirales; f__Ruminococcaceae; g__UBA1819; s__
	OTU_620	k__Bacteria; p__Firmicutes; c__Bacilli; o__RF39; f__; g__; s__
	OTU_292	k__Bacteria; p__Firmicutes; c__Clostridia; o__Lachnospirales; f__Lachnospiraceae; g__Anaerostignum; s__
	OTU_1215	k__Bacteria; p__Firmicutes; c__Clostridia; o__Lachnospirales; f__Lachnospiraceae; g__Blautia
	OTU_183	k__Bacteria; p__Actinobacteriota; c__Coriobacteriia; o__Coriobacteriales; f__Eggerthellaceae; g__Eggerthella; s__
	OTU_717	k__Bacteria
	OTU_4	k__Bacteria; p__Firmicutes; c__Clostridia; o__Oscillospirales; f__Ruminococcaceae; g__Faecalibacterium; s__Faecalibacterium_prausnitzii
	OTU_650	k__Bacteria; p__Firmicutes; c__Clostridia; o__Lachnospirales; f__Lachnospiraceae; g__[Eubacterium]_ventriosum_group; s__
	OTU_615	k__Bacteria; p__Firmicutes; c__Clostridia; o__Peptostreptococcales-Tissierellales; f__Anaerovoracaceae; g__Family_XIII_AD3011_group; s__
	OTU_387	k__Bacteria; p__Firmicutes; c__unidentified_Firmicutes; o__DTU014; f__; g__; s__
	OTU_279	k__Bacteria; p__Proteobacteria; c__Alphaproteobacteria; o__Caulobacterales; f__Caulobacteraceae; g__Brevundimonas; s__Brevundimonas_vesicularis
	OTU_246	k__Bacteria; p__unidentified_Bacteria; c__Clostridia; o__Oscillospirales; f__Ruminococcaceae; g__; s__
	OTU_30	k__Bacteria; p__Firmicutes; c__Clostridia; o__Lachnospirales; f__Lachnospiraceae; g__Lachnoclostridium; s__
	OTU_287	k__Bacteria; p__Firmicutes; c__Bacilli; o__Lactobacillales; f__Lactobacillaceae; g__Limosilactobacillus; s__Lactobacillus_mucosae
	OTU_838	k__Bacteria; p__Actinobacteriota; c__Coriobacteriia; o__Coriobacteriales; f__Eggerthellaceae
	OTU_131	k__Bacteria; p__Firmicutes; c__Clostridia; o__Oscillospirales; f__Butyricicoccaceae; g__Butyricicoccus; s__
	OTU_556	k__Bacteria
	OTU_510	k__Bacteria; p__unidentified_Bacteria; c__Clostridia; o__Christensenellales; f__Christensenellaceae; g__; s__
	OTU_180	k__Bacteria; p__Firmicutes; c__Clostridia; o__Lachnospirales; f__Lachnospiraceae; g__Lachnospiraceae_UCG-010; s__
	OTU_245	k__Bacteria; p__Firmicutes; c__Clostridia
	OTU_367	k__Bacteria; p__Firmicutes; c__Negativicutes; o__Veillonellales-Selenomonadales; f__Selenomonadaceae; g__Megamonas; s__
	OTU_201	k__Bacteria; p__Firmicutes; c__Clostridia; o__Oscillospirales; f__[Eubacterium]_coprostanoligenes_group; g__unidentified_[Eubacterium]_coprostanoligenes_group; s__Clostridiales_bacterium_42_27
	OTU_373	k__Bacteria; p__Firmicutes; c__Clostridia; o__Christensenellales; f__Christensenellaceae; g__Christensenellaceae_R-7_group; s__
	OTU_256	k__Bacteria; p__unidentified_Bacteria; c__Clostridia; o__Oscillospirales; f__Ruminococcaceae; g__; s__
	OTU_37	k__Bacteria; p__Bacteroidota; c__Bacteroidia; o__Bacteroidales; f__Bacteroidaceae; g__Bacteroides; s__Bacteroides_caccae
	OTU_685	k__Bacteria; p__Firmicutes; c__Clostridia; o__Christensenellales; f__Christensenellaceae; g__Christensenellaceae_R-7_group
	OTU_371	k__Bacteria
	OTU_469	k__Bacteria; p__Firmicutes; c__Clostridia; o__Eubacteriales; f__Eubacteriaceae; g__Eubacterium; s__Eubacterium_limosum
	OTU_1209	k__Bacteria; p__Bacteroidota; c__Bacteroidia; o__Bacteroidales; f__Prevotellaceae; g__Prevotella_9; s__
	OTU_60	k__Bacteria; p__Firmicutes; c__Clostridia; o__Oscillospirales; f__Ruminococcaceae; g__Ruminococcus; s__Ruminococcus_callidus
	OTU_409	k__Bacteria; p__Firmicutes; c__Clostridia; o__Clostridia_UCG-014; f__; g__; s__
	OTU_71	k__Bacteria; p__Firmicutes; c__Clostridia; o__Lachnospirales; f__Lachnospiraceae; g__[Eubacterium]_xylanophilum_group; s__
	OTU_132	k__Bacteria; p__Firmicutes; c__Clostridia; o__Lachnospirales; f__Lachnospiraceae; g__Lachnospiraceae_NK4A136_group; s__
	OTU_474	k__Bacteria; p__Bacteroidota; c__Bacteroidia; o__Bacteroidales; f__Bacteroidaceae; g__Bacteroides; s__Bacteroides_clarus
	OTU_316	k__Bacteria; p__Firmicutes; c__Bacilli; o__Erysipelotrichales; f__Erysipelotrichaceae; g__[Clostridium]_innocuum_group; s__
	OTU_263	k__Bacteria; p__Bacteroidota; c__Bacteroidia; o__Bacteroidales; f__Rikenellaceae; g__Alistipes
	OTU_569	k__Bacteria; p__Synergistota; c__Synergistia; o__Synergistales; f__Synergistaceae; g__Cloacibacillus; s__Cloacibacillus_porcorum
	OTU_1185	k__Bacteria; p__Firmicutes; c__Clostridia; o__Lachnospirales; f__Lachnospiraceae
	OTU_631	k__Bacteria; p__unidentified_Bacteria; c__Clostridia; o__Oscillospirales; f__Ruminococcaceae; g__unidentified_Ruminococcaceae; s__Ruminococcaceae_bacterium_Marseille-P3738
	OTU_15	k__Bacteria; p__Bacteroidota; c__Bacteroidia; o__Bacteroidales; f__Bacteroidaceae; g__Bacteroides; s__Bacteroides_coprocola
	OTU_106	k__Bacteria; p__Firmicutes; c__Clostridia; o__Oscillospirales; f__[Eubacterium]_coprostanoligenes_group; g__; s__
	OTU_239	k__Bacteria; p__Desulfobacterota; c__Desulfovibrionia; o__Desulfovibrionales; f__Desulfovibrionaceae; g__Mailhella
	OTU_244	k__Bacteria; p__Firmicutes; c__Clostridia; o__Oscillospirales; f__Ruminococcaceae; g__Negativibacillus; s__
	OTU_225	k__Bacteria; p__Firmicutes; c__Clostridia; o__Oscillospirales; f__UCG-010; g__; s__
	OTU_396	k__Bacteria; p__Firmicutes; c__Clostridia; o__Oscillospirales; f__UCG-010; g__; s__
	OTU_366	k__Bacteria
	OTU_138	k__Bacteria; p__Firmicutes; c__Negativicutes; o__Veillonellales-Selenomonadales; f__Veillonellaceae; g__Dialister; s__
	OTU_399	k__Bacteria; p__unidentified_Bacteria; c__Clostridia; o__Christensenellales; f__Christensenellaceae; g__; s__
	OTU_3	k__Bacteria; p__Bacteroidota; c__Bacteroidia; o__Bacteroidales; f__Bacteroidaceae; g__Bacteroides; s__Bacteroides_plebeius
	OTU_276	k__Bacteria; p__Firmicutes; c__Clostridia; o__Lachnospirales; f__Lachnospiraceae; g__Howardella; s__
	OTU_290	k__Bacteria; p__Firmicutes; c__Bacilli; o__Lactobacillales; f__Streptococcaceae; g__Streptococcus; s__Streptococcus_anginosus
	OTU_295	k__Bacteria; p__Actinobacteriota; c__Coriobacteriia; o__Coriobacteriales; f__Eggerthellaceae; g__Gordonibacter; s__Gordonibacter_pamelaeae
	OTU_154	k__Bacteria; p__Firmicutes; c__Bacilli; o__Lactobacillales; f__Streptococcaceae; g__Lactococcus; s__Lactococcus_lactis
	OTU_188	k__Bacteria; p__Bacteroidota; c__Bacteroidia; o__Bacteroidales; f__Prevotellaceae; g__Paraprevotella; s__Paraprevotella_xylaniphila
	OTU_488	k__Bacteria; p__Firmicutes; c__Clostridia; o__Lachnospirales; f__Defluviitaleaceae; g__Defluviitaleaceae_UCG-011; s__
	OTU_91	k__Bacteria; p__Firmicutes; c__Bacilli; o__Erysipelotrichales; f__Erysipelotrichaceae; g__Holdemanella; s__
	OTU_281	k__Bacteria; p__Bacteroidota; c__Bacteroidia; o__Bacteroidales; f__Marinifilaceae; g__Butyricimonas; s__
	OTU_591	k__Bacteria; p__Firmicutes; c__Clostridia; o__Oscillospirales; f__Oscillospiraceae
	OTU_104	k__Bacteria; p__Desulfobacterota; c__Desulfovibrionia; o__Desulfovibrionales; f__Desulfovibrionaceae; g__Bilophila; s__
	OTU_19	k__Bacteria; p__Bacteroidota; c__Bacteroidia; o__Bacteroidales; f__Bacteroidaceae; g__Bacteroides; s__Bacteroides_stercoris
	OTU_174	k__Bacteria; p__Firmicutes; c__Clostridia; o__Lachnospirales; f__Lachnospiraceae
	OTU_289	k__Bacteria; p__Firmicutes; c__Clostridia; o__Lachnospirales; f__Lachnospiraceae; g__Anaerostipes
	OTU_208	k__Bacteria; p__Firmicutes; c__Clostridia; o__Oscillospirales; f__Butyricicoccaceae; g__UCG-009; s__
	OTU_1272	Unknown
	OTU_142	k__Bacteria; p__Firmicutes; c__unidentified_Firmicutes; o__Oscillospirales; f__Ruminococcaceae; g__; s__
	OTU_543	k__Bacteria; p__Firmicutes; c__Clostridia; o__Oscillospirales; f__Ruminococcaceae; g__Anaerofilum; s__
	OTU_86	k__Bacteria; p__Firmicutes; c__Clostridia; o__Oscillospirales; f__Ruminococcaceae; g__Ruminococcus; s__
	OTU_215	k__Bacteria; p__Bacteroidota; c__Bacteroidia; o__Bacteroidales; f__Rikenellaceae; g__Alistipes; s__Alistipes_inops
	OTU_649	k__Bacteria; p__Bacteroidota; c__Bacteroidia; o__Bacteroidales; f__Bacteroidaceae; g__Bacteroides; s__
	OTU_119	k__Bacteria; p__Firmicutes; c__Clostridia; o__Oscillospirales; f__Oscillospiraceae; g__Oscillibacter; s__Oscillibacter_sp_PEA192
	OTU_359	k__Bacteria; p__Firmicutes; c__Clostridia; o__Oscillospirales; f__Ruminococcaceae; g__DTU089; s__
	OTU_355	k__Bacteria; p__Firmicutes; c__Clostridia; o__Peptostreptococcales-Tissierellales; f__Family_XI; g__Parvimonas; s__Parvimonas_micra
	OTU_442	k__Bacteria; p__Bacteroidota; c__Bacteroidia; o__Bacteroidales; f__Bacteroidaceae; g__Bacteroides; s__Bacteroides_ovatus
	OTU_1278	k__Bacteria; p__Firmicutes; c__Clostridia; o__Lachnospirales; f__Lachnospiraceae; g__Lachnospira; s__
	OTU_38	k__Bacteria; p__Firmicutes; c__Clostridia; o__Lachnospirales; f__Lachnospiraceae; g__Lachnospiraceae_ND3007_group; s__
	OTU_13	k__Bacteria; p__Bacteroidota; c__Bacteroidia; o__Bacteroidales; f__Tannerellaceae; g__Parabacteroides; s__Parabacteroides_merdae
	OTU_193	k__Bacteria; p__Firmicutes; c__Clostridia; o__Oscillospirales; f__[Eubacterium]_coprostanoligenes_group; g__; s__
	OTU_14	k__Bacteria; p__Firmicutes; c__Clostridia; o__Lachnospirales; f__Lachnospiraceae; g__Lachnospira; s__
	OTU_199	k__Bacteria; p__Firmicutes; c__Negativicutes; o__Acidaminococcales; f__Acidaminococcaceae; g__Phascolarctobacterium; s__
	OTU_975	k__Bacteria; p__Firmicutes; c__Clostridia; o__Oscillospirales; f__Ruminococcaceae; g__Faecalibacterium; s__
	OTU_79	k__Bacteria; p__Bacteroidota; c__Bacteroidia; o__Bacteroidales; f__Prevotellaceae; g__Paraprevotella
	OTU_380	k__Bacteria; p__Bacteroidota; c__Bacteroidia; o__Bacteroidales; f__Marinifilaceae; g__Butyricimonas
	OTU_181	k__Bacteria; p__Firmicutes; c__Bacilli; o__Lactobacillales; f__Enterococcaceae; g__Enterococcus; s__Enterococcus_faecium
	OTU_151	k__Bacteria; p__Firmicutes; c__Clostridia; o__Lachnospirales; f__Lachnospiraceae; g__Sellimonas; s__
	OTU_1125	k__Bacteria; p__Firmicutes; c__unidentified_Firmicutes; o__Oscillospirales; f__Ruminococcaceae; g__; s__
	OTU_533	k__Bacteria; p__Firmicutes; c__Clostridia; o__Oscillospirales; f__Oscillospiraceae; g__UCG-005; s__
	OTU_18	k__Bacteria; p__Firmicutes; c__Clostridia; o__Lachnospirales; f__Lachnospiraceae; g__Blautia; s__
	OTU_1290	k__Bacteria; p__Firmicutes; c__Clostridia; o__Lachnospirales; f__Lachnospiraceae
	OTU_141	k__Bacteria; p__Bacteroidota; c__Bacteroidia; o__Bacteroidales; f__Rikenellaceae; g__Alistipes; s__Alistipes_sp_cv1
	OTU_676	k__Bacteria; p__Synergistota; c__Synergistia; o__Synergistales; f__Synergistaceae; g__Cloacibacillus
	OTU_302	k__Bacteria; p__unidentified_Bacteria; c__Clostridia; o__Oscillospirales; f__Ruminococcaceae; g__; s__
	OTU_403	k__Bacteria; p__Firmicutes; c__Clostridia; o__Christensenellales; f__Christensenellaceae; g__Christensenellaceae_R-7_group; s__
	OTU_863	k__Bacteria; p__Bacteroidota; c__Bacteroidia; o__Bacteroidales; f__Prevotellaceae; g__Prevotella; s__Prevotella_timonensis
	OTU_102	k__Bacteria; p__Proteobacteria; c__Gammaproteobacteria; o__Enterobacterales; f__Pasteurellaceae; g__Haemophilus; s__Haemophilus_parainfluenzae
	OTU_55	k__Bacteria; p__Firmicutes; c__Clostridia; o__Clostridiales; f__Clostridiaceae; g__Clostridium_sensu_stricto_1; s__
	OTU_271	k__Bacteria; p__Firmicutes; c__Negativicutes; o__Veillonellales-Selenomonadales; f__Selenomonadaceae; g__Mitsuokella; s__
	OTU_911	k__Bacteria; p__Bacteroidota; c__Bacteroidia; o__Bacteroidales; f__Rikenellaceae; g__Alistipes; s__Alistipes_onderdonkii
	OTU_1255	k__Bacteria; p__Bacteroidota; c__Bacteroidia; o__Bacteroidales; f__Bacteroidaceae; g__Bacteroides
	OTU_1182	k__Bacteria; p__Firmicutes; c__Clostridia; o__Lachnospirales; f__Lachnospiraceae
	OTU_288	k__Bacteria; p__Bacteroidota; c__Bacteroidia; o__Bacteroidales; f__Muribaculaceae; g__; s__
	OTU_414	k__Bacteria; p__Firmicutes; c__Clostridia; o__Oscillospirales; f__UCG-010; g__; s__
	OTU_85	k__Bacteria; p__Firmicutes; c__Clostridia; o__Lachnospirales; f__Lachnospiraceae
	OTU_90	k__Bacteria; p__Firmicutes; c__Clostridia; o__Oscillospirales; f__[Eubacterium]_coprostanoligenes_group; g__; s__
	OTU_2	k__Bacteria; p__Firmicutes; c__Clostridia; o__Lachnospirales; f__Lachnospiraceae; g__Agathobacter; s__
	OTU_266	k__Bacteria; p__Firmicutes; c__Negativicutes; o__Veillonellales-Selenomonadales; f__Veillonellaceae; g__Veillonella; s__Veillonella_parvula
	OTU_144	k__Bacteria; p__Firmicutes; c__Clostridia; o__Oscillospirales; f__UCG-010; g__; s__
	OTU_186	k__Bacteria; p__Bacteroidota; c__Bacteroidia; o__Bacteroidales; f__Rikenellaceae; g__Alistipes; s__Alistipes_indistinctus
	OTU_294	k__Bacteria; p__Firmicutes; c__Clostridia; o__Christensenellales; f__Christensenellaceae; g__Christensenellaceae_R-7_group; s__
	OTU_200	k__Bacteria; p__Firmicutes; c__Bacilli; o__Lactobacillales; f__Streptococcaceae; g__Streptococcus
	OTU_424	k__Bacteria; p__unidentified_Bacteria; c__Clostridia; o__Oscillospirales; f__Ruminococcaceae; g__; s__
	OTU_613	k__Bacteria; p__Proteobacteria; c__Gammaproteobacteria; o__Enterobacterales; f__Pasteurellaceae; g__Aggregatibacter; s__Aggregatibacter_aphrophilus
	OTU_29	k__Bacteria; p__Firmicutes; c__Clostridia; o__Lachnospirales; f__Lachnospiraceae; g__[Eubacterium]_eligens_group; s__
	OTU_175	k__Bacteria; p__Firmicutes; c__Bacilli; o__Erysipelotrichales; f__Erysipelatoclostridiaceae; g__Catenibacterium; s__
	OTU_688	k__Bacteria; p__Firmicutes; c__Clostridia; o__Lachnospirales; f__Lachnospiraceae
	OTU_228	k__Bacteria; p__Actinobacteriota; c__Coriobacteriia; o__Coriobacteriales; f__Eggerthellaceae; g__Slackia; s__Slackia_piriformis
	OTU_725	k__Bacteria; p__Firmicutes; c__Clostridia; o__Oscillospirales; f__Oscillospiraceae; g__Oscillibacter; s__
	OTU_163	k__Bacteria; p__Firmicutes; c__Clostridia; o__Oscillospirales; f__Ruminococcaceae; g__Ruminococcus; s__
	OTU_118	k__Bacteria; p__Bacteroidota; c__Bacteroidia; o__Bacteroidales; f__Bacteroidaceae; g__Bacteroides; s__Bacteroides_salyersiae
	OTU_232	k__Bacteria; p__Firmicutes; c__Clostridia; o__Oscillospirales; f__Oscillospiraceae; g__Colidextribacter; s__
	OTU_277	k__Bacteria; p__Firmicutes; c__Clostridia; o__Peptostreptococcales-Tissierellales; f__Anaerovoracaceae; g__Family_XIII_AD3011_group; s__
	OTU_435	k__Bacteria; p__unidentified_Bacteria; c__Clostridia; o__Christensenellales; f__Christensenellaceae; g__; s__
	OTU_1178	k__Bacteria; p__Firmicutes; c__Clostridia; o__Oscillospirales; f__Ruminococcaceae; g__Faecalibacterium; s__
	OTU_356	k__Bacteria; p__Firmicutes; c__Bacilli; o__Lactobacillales; f__Lactobacillaceae; g__Limosilactobacillus; s__Lactobacillus_reuteri
	OTU_139	k__Bacteria; p__Bacteroidota; c__Bacteroidia; o__Bacteroidales; f__Marinifilaceae; g__Odoribacter; s__Odoribacter_splanchnicus
	OTU_852	k__Bacteria
	OTU_120	k__Bacteria; p__Firmicutes; c__Clostridia; o__Christensenellales; f__Christensenellaceae; g__Christensenellaceae_R-7_group; s__
	OTU_779	k__Bacteria; p__Firmicutes; c__Clostridia; o__Lachnospirales; f__Lachnospiraceae; g__CAG-56; s__
	OTU_318	k__Bacteria; p__Firmicutes; c__Clostridia; o__Clostridia_vadinBB60_group; f__; g__; s__
	OTU_209	k__Bacteria; p__Firmicutes; c__Clostridia; o__Clostridiales; f__Clostridiaceae; g__Clostridium_sensu_stricto_1; s__Clostridium_butyricum
	OTU_93	k__Bacteria; p__Firmicutes; c__Clostridia; o__Oscillospirales; f__Oscillospiraceae; g__NK4A214_group; s__
	OTU_291	k__Bacteria; p__Proteobacteria; c__Gammaproteobacteria; o__Burkholderiales; f__Sutterellaceae; g__Parasutterella; s__Parasutterella_secunda
	OTU_459	k__Bacteria; p__Bacteroidota; c__Bacteroidia; o__Bacteroidales; f__Tannerellaceae; g__Parabacteroides
	OTU_346	k__Bacteria; p__Firmicutes; c__Bacilli; o__Erysipelotrichales; f__Erysipelotrichaceae; g__Holdemania; s__
	OTU_1227	k__Bacteria; p__Bacteroidota; c__Bacteroidia; o__Bacteroidales; f__Marinifilaceae; g__Odoribacter; s__
	OTU_357	k__Bacteria; p__Firmicutes; c__Bacilli; o__Erysipelotrichales; f__Erysipelatoclostridiaceae; g__Erysipelatoclostridium; s__Erysipelatoclostridium_ramosum
	OTU_397	k__Bacteria; p__Firmicutes; c__Bacilli; o__Erysipelotrichales; f__Erysipelotrichaceae; g__Solobacterium; s__Solobacterium_moorei
	OTU_87	k__Bacteria; p__Firmicutes; c__Negativicutes; o__Veillonellales-Selenomonadales; f__Veillonellaceae; g__Dialister; s__
	OTU_747	k__Bacteria; p__Firmicutes; c__Clostridia; o__Eubacteriales; f__Anaerofustaceae; g__Anaerofustis; s__Anaerofustis_stercorihominis
	OTU_284	k__Bacteria; p__Firmicutes; c__Clostridia; o__Peptostreptococcales-Tissierellales; f__Anaerovoracaceae; g__[Eubacterium]_brachy_group; s__
	OTU_81	k__Bacteria; p__unidentified_Bacteria; c__Alphaproteobacteria; o__Rhodospirillales; f__unidentified_Rhodospirillales; g__unidentified_Rhodospirillales; s__Azospirillum_sp_47_25
	OTU_237	k__Bacteria; p__Firmicutes; c__Clostridia; o__Oscillospirales; f__Ruminococcaceae; g__Paludicola; s__
	OTU_365	k__Bacteria; p__Firmicutes; c__Clostridia; o__Clostridia_vadinBB60_group; f__; g__; s__
	OTU_214	k__Bacteria; p__Firmicutes; c__Clostridia; o__Oscillospirales; f__Oscillospiraceae; g__Oscillibacter; s__
	OTU_12	k__Bacteria; p__Proteobacteria; c__Gammaproteobacteria; o__Enterobacterales; f__Enterobacteriaceae; g__Escherichia-Shigella; s__Escherichia_coli
	OTU_40	k__Bacteria; p__Firmicutes; c__Negativicutes; o__Acidaminococcales; f__Acidaminococcaceae; g__Phascolarctobacterium; s__Phascolarctobacterium_faecium
	OTU_88	k__Bacteria; p__Proteobacteria; c__Gammaproteobacteria; o__Enterobacterales; f__Enterobacteriaceae; g__Enterobacter
	OTU_1035	k__Bacteria; p__Bacteroidota; c__Bacteroidia; o__Bacteroidales; f__Marinifilaceae; g__Butyricimonas; s__
	OTU_167	k__Bacteria; p__Firmicutes; c__Clostridia; o__Lachnospirales; f__Lachnospiraceae; g__Blautia; s__
	OTU_1080	k__Bacteria; p__Bacteroidota; c__Bacteroidia; o__Bacteroidales; f__Prevotellaceae; g__Prevotella_9; s__
	OTU_798	k__Bacteria; p__Bacteroidota; c__Bacteroidia; o__Bacteroidales; f__Tannerellaceae; g__Parabacteroides; s__Parabacteroides_faecis
	OTU_496	k__Bacteria; p__Firmicutes; c__Clostridia; o__Oscillospirales; f__Ruminococcaceae; g__Anaerotruncus; s__Anaerotruncus_sp_MT15
	OTU_136	k__Bacteria; p__Firmicutes; c__Clostridia; o__Lachnospirales; f__Lachnospiraceae; g__Lachnoclostridium; s__Lachnoclostridium_sp_YL32
	OTU_187	k__Bacteria; p__Firmicutes; c__Clostridia; o__Lachnospirales; f__Lachnospiraceae
	OTU_170	k__Bacteria; p__Desulfobacterota; c__Desulfovibrionia; o__Desulfovibrionales; f__Desulfovibrionaceae; g__Desulfovibrio; s__Desulfovibrio_piger
	OTU_156	k__Bacteria; p__Firmicutes; c__Clostridia; o__Clostridia_UCG-014; f__; g__; s__
	OTU_73	k__Bacteria; p__Firmicutes; c__unidentified_Firmicutes; o__Oscillospirales; f__Ruminococcaceae; g__unidentified_Ruminococcaceae; s__[Clostridium]_leptum
	OTU_710	k__Bacteria; p__unidentified_Bacteria; c__Clostridia; o__Christensenellales; f__Christensenellaceae; g__; s__
	OTU_54	k__Bacteria; p__Firmicutes; c__Bacilli; o__Erysipelotrichales; f__Erysipelatoclostridiaceae; g__Erysipelotrichaceae_UCG-003
	OTU_579	k__Bacteria; p__Firmicutes; c__Clostridia; o__Lachnospirales; f__Lachnospiraceae; g__GCA-900066575; s__
	OTU_194	k__Bacteria; p__Firmicutes; c__Clostridia; o__Oscillospirales; f__UCG-010; g__; s__
	OTU_420	k__Bacteria; p__unidentified_Bacteria; c__Clostridia; o__Oscillospirales; f__Oscillospiraceae; g__; s__
	OTU_115	k__Bacteria; p__Firmicutes; c__Clostridia; o__Oscillospirales; f__Ruminococcaceae; g__CAG-352; s__
	OTU_375	k__Bacteria; p__Firmicutes; c__Clostridia; o__Oscillospirales; f__UCG-010; g__; s__
	OTU_935	k__Bacteria; p__Firmicutes; c__Clostridia; o__Lachnospirales; f__Lachnospiraceae; g__[Ruminococcus]_torques_group; s__
	OTU_545	k__Bacteria; p__Bacteroidota; c__Bacteroidia; o__Bacteroidales; f__Prevotellaceae; g__Prevotella_9; s__
	OTU_637	k__Bacteria; p__Firmicutes; c__Clostridia; o__Oscillospirales; f__Oscillospiraceae; g__UCG-003; s__
	OTU_734	k__Bacteria; p__Firmicutes; c__Clostridia; o__Oscillospirales; f__UCG-010; g__; s__
	OTU_197	k__Bacteria; p__unidentified_Bacteria; c__Clostridia; o__Oscillospirales; f__Ruminococcaceae; g__; s__
	OTU_515	k__Bacteria; p__Firmicutes; c__Clostridia; o__Clostridia_UCG-014; f__; g__; s__
	OTU_166	k__Bacteria; p__Bacteroidota; c__Bacteroidia; o__Bacteroidales; f__Bacteroidaceae; g__Bacteroides; s__Bacteroides_eggerthii
	OTU_22	k__Bacteria; p__Firmicutes; c__Clostridia; o__Oscillospirales; f__Ruminococcaceae; g__Subdoligranulum; s__
	OTU_447	k__Bacteria; p__Firmicutes; c__Clostridia; o__Lachnospirales; f__Lachnospiraceae
	OTU_1063	k__Bacteria; p__Firmicutes; c__Clostridia; o__Christensenellales; f__Christensenellaceae; g__Christensenellaceae_R-7_group; s__
	OTU_36	k__Bacteria; p__Firmicutes; c__Clostridia; o__Lachnospirales; f__Lachnospiraceae; g__Anaerostipes; s__Anaerostipes_hadrus
	OTU_411	k__Bacteria; p__Firmicutes; c__Clostridia; o__Peptostreptococcales-Tissierellales; f__Anaerovoracaceae; g__[Eubacterium]_nodatum_group
	OTU_512	k__Bacteria; p__Firmicutes; c__Clostridia; o__Oscillospirales; f__[Eubacterium]_coprostanoligenes_group; g__; s__
	OTU_378	k__Bacteria; p__Firmicutes; c__Clostridia; o__Lachnospirales; f__Lachnospiraceae; g__Blautia; s__Blautia_obeum
	OTU_45	k__Bacteria; p__Bacteroidota; c__Bacteroidia; o__Bacteroidales; f__Prevotellaceae; g__Prevotella; s__Prevotella_sp_Marseille-P2931
	OTU_123	k__Bacteria; p__unidentified_Bacteria; c__Alphaproteobacteria; o__Rhodospirillales; f__; g__; s__
	OTU_332	k__Bacteria; p__Bacteroidota; c__Bacteroidia; o__Bacteroidales; f__Bacteroidaceae; g__Bacteroides
	OTU_74	k__Bacteria; p__Firmicutes; c__Clostridia; o__Lachnospirales; f__Lachnospiraceae; g__Coprococcus
	OTU_361	k__Bacteria; p__Actinobacteriota; c__Coriobacteriia; o__Coriobacteriales; f__Coriobacteriaceae; g__Collinsella; s__Collinsella_tanakaei
	OTU_140	k__Bacteria; p__Firmicutes; c__Clostridia; o__Oscillospirales; f__Ruminococcaceae; g__Ruminococcus; s__Clostridiaceae_bacterium_DJF_VR76
	OTU_298	k__Bacteria; p__Firmicutes; c__Bacilli; o__Lactobacillales; f__Lactobacillaceae; g__Leuconostoc; s__Leuconostoc_lactis
	OTU_432	k__Bacteria; p__Firmicutes; c__Clostridia; o__Christensenellales; f__Christensenellaceae; g__Catabacter; s__Catabacter_hongkongensis
	OTU_444	k__Bacteria; p__Firmicutes; c__Bacilli; o__Lactobacillales; f__Streptococcaceae; g__Lactococcus; s__Lactococcus_garvieae
	OTU_877	k__Bacteria; p__Firmicutes; c__Clostridia; o__Lachnospirales; f__Lachnospiraceae
	OTU_278	k__Bacteria; p__Proteobacteria; c__Gammaproteobacteria; o__Burkholderiales; f__Oxalobacteraceae; g__Oxalobacter; s__Oxalobacter_formigenes
	OTU_341	k__Bacteria; p__Firmicutes; c__Bacilli; o__Staphylococcales; f__Gemellaceae; g__Gemella; s__
	OTU_8	k__Bacteria; p__Bacteroidota; c__Bacteroidia; o__Bacteroidales; f__Prevotellaceae; g__Prevotella_9; s__
	OTU_400	k__Bacteria; p__Bacteroidota; c__Bacteroidia; o__Bacteroidales; f__Bacteroidaceae; g__Bacteroides; s__Bacteroides_barnesiae
	OTU_489	k__Bacteria; p__Proteobacteria; c__Gammaproteobacteria; o__Pseudomonadales; f__Halomonadaceae; g__Halomonas
	OTU_57	k__Bacteria; p__Firmicutes; c__Clostridia; o__Lachnospirales; f__Lachnospiraceae; g__Roseburia; s__
	OTU_92	k__Bacteria; p__Bacteroidota; c__Bacteroidia; o__Bacteroidales; f__Prevotellaceae; g__Prevotella_9; s__
	OTU_781	k__Bacteria; p__Bacteroidota; c__Bacteroidia; o__Bacteroidales; f__Bacteroidaceae; g__Bacteroides
	OTU_495	k__Bacteria; p__Firmicutes; c__Clostridia
	OTU_231	k__Bacteria; p__Actinobacteriota; c__Coriobacteriia; o__Coriobacteriales; f__Eggerthellaceae; g__Senegalimassilia; s__
	OTU_755	k__Bacteria; p__Firmicutes; c__Clostridia; o__Lachnospirales; f__Lachnospiraceae; g__Coprococcus; s__
	OTU_95	k__Bacteria; p__Firmicutes; c__Negativicutes; o__Veillonellales-Selenomonadales; f__Veillonellaceae; g__Megasphaera; s__Megasphaera_elsdenii
	OTU_66	k__Bacteria; p__Firmicutes; c__Clostridia; o__Lachnospirales; f__Lachnospiraceae; g__Tyzzerella; s__
	OTU_358	k__Bacteria; p__Firmicutes; c__Clostridia; o__Oscillospirales; f__Oscillospiraceae; g__Oscillibacter; s__
	OTU_307	k__Bacteria; p__Firmicutes; c__Bacilli; o__RF39; f__; g__; s__
	OTU_1232	k__Bacteria; p__Firmicutes; c__Clostridia; o__Lachnospirales; f__Lachnospiraceae; g__[Ruminococcus]_gnavus_group
	OTU_242	k__Bacteria; p__Firmicutes; c__Clostridia; o__Lachnospirales; f__Lachnospiraceae
	OTU_691	k__Bacteria; p__Firmicutes; c__Clostridia; o__Oscillospirales
	OTU_894	k__Bacteria; p__Bacteroidota; c__Bacteroidia; o__Bacteroidales; f__Prevotellaceae; g__Prevotella_9; s__
	OTU_44	k__Bacteria; p__Firmicutes; c__Clostridia; o__Lachnospirales; f__Lachnospiraceae; g__[Eubacterium]_ventriosum_group; s__
	OTU_176	k__Bacteria; p__Firmicutes; c__Clostridia; o__Lachnospirales; f__Lachnospiraceae; g__Butyrivibrio; s__Butyrivibrio_crossotus
	OTU_326	k__Bacteria; p__unidentified_Bacteria; c__Bacteroidia; o__Bacteroidales; f__Barnesiellaceae; g__; s__
	OTU_107	k__Bacteria; p__Firmicutes; c__Clostridia; o__Oscillospirales; f__[Eubacterium]_coprostanoligenes_group; g__; s__
	OTU_80	k__Bacteria; p__unidentified_Bacteria; c__Alphaproteobacteria; o__Rhodospirillales; f__; g__; s__
	OTU_26	k__Bacteria; p__Actinobacteria; c__unidentified_Actinobacteria; o__Bifidobacteriales; f__Bifidobacteriaceae; g__Bifidobacterium
	OTU_130	k__Bacteria; p__Proteobacteria; c__Gammaproteobacteria; o__Burkholderiales; f__Sutterellaceae; g__Sutterella; s__
	OTU_114	k__Bacteria; p__Fusobacteriota; c__Fusobacteriia; o__Fusobacteriales; f__Fusobacteriaceae; g__Fusobacterium; s__Fusobacterium_ulcerans
	OTU_315	k__Bacteria; p__Firmicutes; c__Clostridia; o__Oscillospirales; f__UCG-010; g__; s__
	OTU_1118	k__Bacteria; p__Firmicutes; c__Clostridia; o__Lachnospirales; f__Lachnospiraceae; g__Lachnospiraceae_UCG-003; s__
	OTU_405	k__Bacteria; p__Firmicutes; c__Clostridia; o__Lachnospirales; f__Lachnospiraceae
	OTU_1	k__Bacteria; p__Bacteroidota; c__Bacteroidia; o__Bacteroidales; f__Bacteroidaceae; g__Bacteroides; s__Bacteroides_vulgatus
	OTU_137	k__Bacteria; p__Bacteroidota; c__Bacteroidia; o__Bacteroidales; f__Muribaculaceae; g__; s__
	OTU_10	k__Bacteria; p__Bacteroidota; c__Bacteroidia; o__Bacteroidales; f__Bacteroidaceae; g__Bacteroides; s__Bacteroides_fragilis
	OTU_428	k__Bacteria; p__Actinobacteria; c__unidentified_Actinobacteria; o__Micrococcales; f__Micrococcaceae; g__Rothia; s__Rothia_mucilaginosa
	OTU_1015	k__Bacteria; p__Firmicutes; c__Clostridia; o__Lachnospirales; f__Lachnospiraceae; g__Fusicatenibacter
	OTU_61	k__Bacteria; p__Firmicutes; c__Bacilli; o__Lactobacillales; f__Lactobacillaceae; g__Lactobacillus; s__Lactobacillus_delbrueckii
	OTU_168	k__Bacteria; p__Firmicutes; c__Clostridia; o__Oscillospirales; f__Oscillospiraceae; g__UCG-005; s__
	OTU_149	k__Bacteria; p__Firmicutes; c__Clostridia; o__Lachnospirales; f__Lachnospiraceae; g__Lachnospiraceae_FCS020_group; s__
	OTU_99	k__Bacteria; p__Bacteroidota; c__Bacteroidia; o__Bacteroidales; f__Rikenellaceae; g__Alistipes; s__
	OTU_41	k__Bacteria; p__Bacteroidota; c__Bacteroidia; o__Bacteroidales; f__Bacteroidaceae; g__Bacteroides; s__Bacteroides_cellulosilyticus
	OTU_35	k__Bacteria; p__Firmicutes; c__Clostridia; o__Oscillospirales; f__Ruminococcaceae; g__Ruminococcus; s__Ruminococcus_bicirculans
	OTU_196	k__Bacteria; p__Bacteroidota; c__Bacteroidia; o__Bacteroidales; f__Tannerellaceae; g__Parabacteroides; s__
	OTU_376	k__Bacteria; p__Bacteroidota; c__Bacteroidia
	OTU_1202	k__Bacteria; p__Actinobacteriota; c__Coriobacteriia; o__Coriobacteriales; f__Eggerthellaceae
	OTU_536	k__Bacteria; p__Firmicutes; c__Clostridia; o__Lachnospirales; f__Lachnospiraceae; g__Blautia
	OTU_960	k__Bacteria; p__Firmicutes; c__Bacilli; o__Lactobacillales; f__Streptococcaceae; g__Streptococcus
	OTU_153	k__Bacteria; p__Bacteroidota; c__Bacteroidia; o__Bacteroidales; f__Barnesiellaceae; g__Coprobacter; s__
	OTU_301	k__Bacteria; p__Bacteroidota; c__Bacteroidia; o__Bacteroidales; f__Barnesiellaceae; g__Coprobacter
	OTU_482	k__Bacteria; p__Firmicutes; c__Clostridia; o__Lachnospirales; f__Defluviitaleaceae; g__Defluviitaleaceae_UCG-011; s__
	OTU_89	k__Bacteria; p__unidentified_Bacteria; c__Clostridia; o__Oscillospirales; f__Oscillospiraceae; g__; s__
	OTU_1168	k__Bacteria; p__Bacteroidota; c__Bacteroidia; o__Bacteroidales
	OTU_1025	k__Bacteria; p__Firmicutes; c__Clostridia; o__Lachnospirales; f__Lachnospiraceae; g__Lachnospiraceae_FCS020_group; s__
	OTU_1001	k__Bacteria; p__Firmicutes; c__Bacilli; o__Erysipelotrichales; f__Erysipelotrichaceae; g__Holdemanella; s__
	OTU_503	k__Bacteria; p__Firmicutes; c__Bacilli; o__RF39; f__; g__; s__
	OTU_52	k__Bacteria; p__Firmicutes; c__Clostridia; o__Oscillospirales; f__Oscillospiraceae; g__UCG-002; s__
	OTU_385	k__Bacteria; p__unidentified_Bacteria; c__Clostridia; o__Oscillospirales; f__Ruminococcaceae; g__; s__
	OTU_69	k__Bacteria; p__Firmicutes; c__Clostridia; o__Oscillospirales; f__Oscillospiraceae; g__UCG-002; s__
	OTU_165	k__Bacteria; p__Firmicutes; c__Clostridia; o__Lachnospirales; f__Lachnospiraceae
	OTU_560	k__Bacteria; p__Actinobacteriota; c__Coriobacteriia; o__Coriobacteriales; f__Eggerthellaceae; g__Enterorhabdus; s__
	OTU_223	k__Bacteria; p__Firmicutes; c__Clostridia; o__Monoglobales; f__Monoglobaceae; g__Monoglobus; s__Monoglobus_pectinilyticus
	OTU_477	k__Bacteria; p__Firmicutes; c__Clostridia; o__Oscillospirales; f__UCG-010; g__; s__
	OTU_612	k__Bacteria; p__Firmicutes; c__Clostridia; o__Oscillospirales; f__Oscillospiraceae; g__UCG-005; s__
	OTU_39	k__Bacteria; p__Bacteroidota; c__Bacteroidia; o__Bacteroidales; f__Bacteroidaceae; g__Bacteroides; s__Bacteroides_coprophilus
	OTU_122	k__Bacteria; p__Proteobacteria; c__Gammaproteobacteria; o__Burkholderiales; f__Sutterellaceae; g__Sutterella; s__
	OTU_1305	k__Bacteria; p__Firmicutes; c__Clostridia; o__Peptostreptococcales-Tissierellales; f__Peptostreptococcaceae; g__Terrisporobacter; s__
	OTU_27	k__Bacteria; p__Proteobacteria; c__Gammaproteobacteria; o__Burkholderiales; f__Sutterellaceae; g__Sutterella; s__Sutterella_wadsworthensis
	OTU_220	k__Bacteria; p__Firmicutes; c__Bacilli; o__RF39; f__; g__; s__
	OTU_655	k__Bacteria; p__Actinobacteriota; c__Coriobacteriia; o__Coriobacteriales; f__Atopobiaceae; g__Atopobium; s__
	OTU_1102	k__Bacteria; p__Firmicutes; c__Clostridia; o__Oscillospirales; f__Butyricicoccaceae; g__Butyricicoccus; s__
	OTU_207	k__Bacteria; p__Firmicutes; c__Bacilli; o__Erysipelotrichales; f__Erysipelotrichaceae; g__Faecalitalea; s__Absiella_argi
	OTU_259	k__Bacteria; p__Desulfobacterota; c__Desulfovibrionia; o__Desulfovibrionales; f__Desulfovibrionaceae; g__Desulfovibrio; s__
	OTU_811	k__Bacteria; p__Bacteroidota; c__Bacteroidia; o__Bacteroidales; f__Tannerellaceae; g__Parabacteroides; s__Parabacteroides_sp_426-9
	OTU_135	k__Bacteria; p__Firmicutes; c__Bacilli; o__Erysipelotrichales; f__Erysipelotrichaceae; g__Turicibacter; s__Turicibacter_sp_H121
	OTU_592	k__Bacteria; p__Firmicutes; c__Clostridia; o__Lachnospirales; f__Lachnospiraceae
	OTU_587	k__Bacteria; p__Actinobacteria; c__unidentified_Actinobacteria; o__Bifidobacteriales; f__Bifidobacteriaceae; g__Bifidobacterium; s__Bifidobacterium_adolescentis
	OTU_342	k__Bacteria; p__Firmicutes; c__Clostridia; o__Peptostreptococcales-Tissierellales; f__Peptostreptococcaceae; g__Peptostreptococcus; s__
	OTU_437	k__Bacteria
	OTU_544	k__Bacteria; p__unidentified_Bacteria; c__Clostridia; o__Oscillospirales; f__Ruminococcaceae; g__; s__
	OTU_7	k__Bacteria; p__Bacteroidota; c__Bacteroidia; o__Bacteroidales; f__Bacteroidaceae; g__Bacteroides; s__Bacteroides_uniformis
	OTU_234	k__Bacteria; p__Firmicutes; c__Clostridia; o__Oscillospirales; f__Ruminococcaceae; g__Phocea; s__
	OTU_184	k__Bacteria; p__Bacteroidota; c__Bacteroidia; o__Bacteroidales; f__Bacteroidaceae; g__Bacteroides; s__Bacteroides_nordii
	OTU_328	k__Bacteria; p__Firmicutes; c__Clostridia; o__Oscillospirales; f__[Eubacterium]_coprostanoligenes_group; g__; s__
	OTU_47	k__Bacteria; p__Firmicutes; c__Negativicutes; o__Veillonellales-Selenomonadales; f__Selenomonadaceae; g__Megamonas; s__
	OTU_535	k__Bacteria; p__Firmicutes; c__Clostridia; o__Lachnospirales; f__Lachnospiraceae; g__Oribacterium
	OTU_145	k__Bacteria; p__Firmicutes; c__Clostridia; o__Clostridia_UCG-014; f__; g__; s__
	OTU_23	k__Bacteria; p__Firmicutes; c__Clostridia; o__Oscillospirales; f__[Eubacterium]_coprostanoligenes_group; g__; s__
	OTU_269	k__Bacteria; p__Firmicutes; c__Clostridia; o__Clostridia_vadinBB60_group; f__; g__; s__
	OTU_83	k__Bacteria; p__Firmicutes; c__Clostridia; o__Oscillospirales; f__Ruminococcaceae; g__Ruminococcus; s__
	OTU_260	k__Bacteria; p__Firmicutes; c__Clostridia; o__Peptostreptococcales-Tissierellales; f__Anaerovoracaceae; g__Family_XIII_UCG-001; s__
	OTU_846	k__Bacteria; p__Bacteroidota; c__Bacteroidia; o__Bacteroidales; f__Bacteroidaceae; g__Bacteroides
	OTU_161	k__Bacteria; p__unidentified_Bacteria; c__Coriobacteriia; o__Coriobacteriales; f__; g__; s__
	OTU_270	k__Bacteria; p__Firmicutes; c__Clostridia; o__Lachnospirales; f__Lachnospiraceae
	OTU_67	k__Bacteria; p__Firmicutes; c__Clostridia; o__Lachnospirales; f__Lachnospiraceae; g__Lachnospiraceae_UCG-004; s__
	OTU_100	k__Bacteria; p__Firmicutes; c__Clostridia; o__Christensenellales; f__Christensenellaceae; g__Christensenellaceae_R-7_group; s__
	OTU_410	k__Bacteria; p__Firmicutes; c__Clostridia
	OTU_401	k__Bacteria; p__Firmicutes; c__unidentified_Firmicutes; o__Oscillospirales; f__Ruminococcaceae; g__; s__
	OTU_430	k__Bacteria; p__Firmicutes; c__Clostridia; o__Lachnospirales; f__Lachnospiraceae; g__Catenibacillus
	OTU_417	k__Bacteria; p__Bacteroidota; c__Bacteroidia; o__Bacteroidales; f__Bacteroidaceae; g__Bacteroides
	OTU_34	k__Bacteria; p__Bacteroidota; c__Bacteroidia; o__Bacteroidales; f__Rikenellaceae; g__Alistipes
	OTU_300	k__Bacteria
	OTU_262	k__Bacteria; p__Bacteroidota; c__Bacteroidia; o__Bacteroidales; f__Marinifilaceae; g__Butyricimonas; s__
	OTU_267	k__Bacteria; p__Firmicutes; c__Clostridia; o__Oscillospirales; f__UCG-010; g__; s__
	OTU_42	k__Bacteria; p__Firmicutes; c__Clostridia; o__Lachnospirales; f__Lachnospiraceae; g__Lachnospiraceae_NK4A136_group; s__Lachnospiraceae_bacterium_GAM79
	OTU_148	k__Bacteria; p__Fusobacteriota; c__Fusobacteriia; o__Fusobacteriales; f__Fusobacteriaceae; g__Cetobacterium; s__
	OTU_1244	k__Bacteria; p__Proteobacteria; c__Gammaproteobacteria; o__Burkholderiales; f__Oxalobacteraceae; g__Oxalobacter
	OTU_25	k__Bacteria; p__Bacteroidota; c__Bacteroidia; o__Bacteroidales; f__Bacteroidaceae; g__Bacteroides; s__Bacteroides_thetaiotaomicron
	OTU_804	k__Bacteria; p__Firmicutes; c__Clostridia; o__Lachnospirales; f__Lachnospiraceae; g__Lachnoanaerobaculum; s__
	OTU_76	k__Bacteria; p__Firmicutes; c__Clostridia; o__Oscillospirales; f__Butyricicoccaceae; g__Butyricicoccus; s__
	OTU_926	k__Bacteria; p__Firmicutes; c__Clostridia; o__Lachnospirales; f__Lachnospiraceae; g__Fusicatenibacter; s__
	OTU_113	k__Bacteria; p__Bacteroidota; c__Bacteroidia; o__Bacteroidales; f__Bacteroidaceae; g__Bacteroides; s__Bacteroides_sp_Marseille-P2644
	OTU_1189	k__Bacteria; p__Firmicutes; c__Bacilli; o__Lactobacillales; f__Streptococcaceae; g__Streptococcus; s__Streptococcus_sp_FDAARGOS_192
	OTU_450	k__Bacteria; p__Actinobacteriota; c__Coriobacteriia; o__Coriobacteriales; f__Eggerthellaceae; g__Slackia
	OTU_953	k__Bacteria; p__Firmicutes; c__Clostridia; o__Lachnospirales; f__Lachnospiraceae; g__Lachnoclostridium; s__
	OTU_178	k__Bacteria; p__Firmicutes; c__Clostridia; o__Oscillospirales; f__[Eubacterium]_coprostanoligenes_group; g__; s__
	OTU_53	k__Bacteria; p__Bacteroidota; c__Bacteroidia; o__Bacteroidales; f__Prevotellaceae; g__Prevotellaceae_NK3B31_group
	OTU_172	k__Bacteria; p__Firmicutes; c__Negativicutes; o__Veillonellales-Selenomonadales; f__Veillonellaceae; g__Allisonella; s__
	OTU_233	k__Bacteria; p__Actinobacteriota; c__Coriobacteriia; o__Coriobacteriales; f__Coriobacteriaceae; g__Collinsella; s__Collinsella_stercoris
	OTU_959	k__Bacteria; p__Firmicutes; c__Clostridia; o__Clostridia_UCG-014; f__; g__; s__
	OTU_810	k__Bacteria; p__Firmicutes; c__Bacilli; o__RF39; f__; g__; s__
	OTU_1151	k__Bacteria; p__Bacteroidota; c__Bacteroidia; o__Bacteroidales; f__Barnesiellaceae; g__Coprobacter; s__
	OTU_299	k__Bacteria; p__Firmicutes; c__Clostridia; o__Peptococcales; f__Peptococcaceae; g__Peptococcus; s__
	OTU_313	k__Bacteria; p__unidentified_Bacteria; c__Bacteroidia; o__Bacteroidales; f__Prevotellaceae; g__unidentified_Prevotellaceae; s__Prevotella_sp_AG:487_50_53
	OTU_58	k__Bacteria; p__Firmicutes; c__Clostridia; o__Clostridia_UCG-014; f__; g__; s__
	OTU_82	k__Bacteria; p__Firmicutes; c__Clostridia; o__Lachnospirales; f__Lachnospiraceae; g__Lachnospiraceae_UCG-010; s__
	OTU_608	k__Bacteria; p__Firmicutes; c__Clostridia; o__Oscillospirales; f__Oscillospiraceae; g__NK4A214_group; s__
	OTU_250	k__Bacteria; p__Firmicutes; c__Bacilli; o__Lactobacillales
	OTU_11	k__Bacteria; p__Firmicutes; c__Clostridia; o__Lachnospirales; f__Lachnospiraceae; g__Roseburia
	OTU_147	k__Bacteria; p__Cyanobacteria; c__Vampirivibrionia; o__Gastranaerophilales; f__unidentified_Gastranaerophilales; g__unidentified_Gastranaerophilales; s__Clostridium_sp_K4410.MGS-306
	OTU_20	k__Bacteria; p__Firmicutes; c__Clostridia; o__Lachnospirales; f__Lachnospiraceae; g__[Eubacterium]_hallii_group; s__
	OTU_1206	k__Bacteria; p__Bacteroidota; c__Bacteroidia; o__Bacteroidales; f__Bacteroidaceae; g__Bacteroides
	OTU_125	k__Bacteria; p__Firmicutes; c__unidentified_Firmicutes; o__Oscillospirales; f__Ruminococcaceae; g__; s__
	OTU_64	k__Bacteria; p__Firmicutes; c__Clostridia; o__Oscillospirales; f__Ruminococcaceae; g__[Eubacterium]_siraeum_group; s__
	OTU_981	k__Bacteria; p__Firmicutes; c__Clostridia; o__Lachnospirales; f__Lachnospiraceae; g__Roseburia; s__Roseburia_intestinalis
	OTU_248	k__Bacteria; p__Firmicutes; c__Clostridia; o__Lachnospirales; f__Lachnospiraceae; g__Lachnoclostridium; s__[Clostridium]_scindens
	OTU_43	k__Bacteria; p__Bacteroidota; c__Bacteroidia; o__Bacteroidales; f__Prevotellaceae; g__Prevotella; s__Prevotella_stercorea
	OTU_155	k__Bacteria; p__Firmicutes; c__Clostridia; o__Oscillospirales; f__Oscillospiraceae; g__NK4A214_group; s__
	OTU_171	k__Bacteria; p__Firmicutes; c__Negativicutes; o__Acidaminococcales; f__Acidaminococcaceae; g__Acidaminococcus; s__
	OTU_339	k__Bacteria; p__Firmicutes; c__Clostridia; o__Clostridia_vadinBB60_group
	OTU_711	k__Bacteria; p__Actinobacteria; c__unidentified_Actinobacteria; o__Actinomycetales; f__Actinomycetaceae; g__Actinomyces
	OTU_33	k__Bacteria; p__Actinobacteriota; c__Coriobacteriia; o__Coriobacteriales; f__Coriobacteriaceae; g__Collinsella; s__Collinsella_aerofaciens
	OTU_875	k__Bacteria; p__Firmicutes; c__Bacilli; o__Lactobacillales; f__Vagococcaceae; g__Vagococcus; s__Vagococcus_teuberi
	OTU_938	k__Bacteria; p__Firmicutes; c__Clostridia; o__Lachnospirales; f__Lachnospiraceae; g__Coprococcus; s__
	OTU_327	k__Bacteria; p__Bacteroidota; c__Bacteroidia; o__Bacteroidales; f__Prevotellaceae; g__Prevotella; s__Prevotella_disiens
	OTU_618	k__Bacteria; p__Firmicutes; c__Clostridia; o__Christensenellales; f__Christensenellaceae
	OTU_205	k__Bacteria; p__Firmicutes; c__Clostridia; o__Oscillospirales; f__Ruminococcaceae; g__Anaerotruncus; s__
	OTU_601	k__Bacteria; p__unidentified_Bacteria; c__Clostridia; o__Oscillospirales; f__Ruminococcaceae; g__; s__
	OTU_893	k__Bacteria; p__Bacteroidota; c__Bacteroidia; o__Bacteroidales; f__Bacteroidaceae; g__Bacteroides; s__Bacteroides_plebeius
	OTU_439	k__Bacteria; p__Firmicutes; c__Clostridia; o__Lachnospirales; f__Lachnospiraceae
	OTU_101	k__Archaea; p__Euryarchaeota; c__Methanobacteria; o__Methanobacteriales; f__Methanobacteriaceae; g__Methanobrevibacter; s__Methanobrevibacter_smithii
	OTU_17	k__Bacteria; p__Firmicutes; c__Clostridia; o__Peptostreptococcales-Tissierellales; f__Peptostreptococcaceae; g__Romboutsia; s__Romboutsia_ilealis
	OTU_1143	k__Bacteria; p__Firmicutes; c__Clostridia; o__Lachnospirales; f__Lachnospiraceae
	OTU_24	k__Bacteria; p__Firmicutes; c__Clostridia; o__Lachnospirales; f__Lachnospiraceae; g__Dorea; s__
	OTU_733	k__Bacteria; p__Bacteroidota; c__Bacteroidia; o__Bacteroidales; f__Bacteroidaceae; g__Bacteroides
	OTU_46	k__Bacteria; p__Firmicutes; c__Clostridia; o__Lachnospirales; f__Lachnospiraceae; g__Lachnospira; s__
	OTU_6	k__Bacteria; p__Firmicutes; c__Clostridia; o__Lachnospirales; f__Lachnospiraceae; g__Fusicatenibacter; s__
	OTU_627	k__Bacteria; p__Firmicutes; c__Clostridia; o__Oscillospirales; f__Oscillospiraceae; g__UCG-002; s__
	OTU_112	k__Bacteria; p__Firmicutes; c__Clostridia; o__Oscillospirales; f__Oscillospiraceae; g__UCG-003; s__
	OTU_221	k__Bacteria; p__Bacteroidota; c__Bacteroidia; o__Bacteroidales; f__Marinifilaceae; g__Butyricimonas; s__
	OTU_150	k__Bacteria; p__Firmicutes; c__Negativicutes; o__Veillonellales-Selenomonadales; f__Selenomonadaceae; g__Mitsuokella; s__
	OTU_75	k__Bacteria; p__Firmicutes; c__Clostridia; o__Oscillospirales; f__Ruminococcaceae; g__Ruminococcus; s__
	OTU_446	k__Bacteria; p__Firmicutes; c__Clostridia; o__Lachnospirales; f__Lachnospiraceae; g__Lachnospiraceae_NK4A136_group

## Sheet: FigureS3
	Figure S3e	corrplot heatmap p value
	Taxonomy	N-(2,6-dichloro-4-methoxyphenyl)acetamide	Dihydroroseoside	4-Phenylbutyric acid	Sorbitan monooleate	4-Allyl-2-(尾-D-glucopyranosyloxy)phenyl 尾-D-glucopyranoside	MN-18 N-(5-hydroxypentyl) metabolite	Enterodiol	(R)-3-Hydroxy myristic acid	10-Hydroxydecanoic acid	N1-piperidinocarbonyl-4-methylbenzene-1-sulfonamide
	Bacteroidales	0.651273	0.398642	0.978848	0.191813	0.195615	0.204783	0.138095	0.250635	0.219628	0.809129
	Lachnospirales	0.690725	0.842195	0.520271	0.576293	0.88849	0.918521	0.561009	0.869003	0.845616	0.430047
	Oscillospirales	0.599641	0.555103	0.525079	0.660058	0.949971	0.842861	0.797131	0.782062	0.639806	0.747297
	Veillonellales-Selenomonadales	0.379747	0.548426	0.252534	0.243892	0.740735	0.833904	0.470954	0.666684	0.374996	0.212592
	Enterobacterales	0.265095	0.173897	0.0130571	0.0902263	0.115585	0.13878	0.0973482	0.10006	0.080564	0.00825092
	Lactobacillales	0.612147	0.223673	0.175695	0.0882281	0.0590211	0.0703607	0.0594072	0.181864	0.075909	0.169009
	Bifidobacteriales	0.69968	0.885575	0.537056	0.904191	0.864274	0.853757	0.967325	0.881009	0.879197	0.628284
	Clostridia_UCG-014	0.0400497	0.127885	0.201169	0.0366589	0.0480949	0.0579278	0.0438642	0.101299	0.0500146	0.151859
	Coriobacteriales	0.182283	0.858744	0.294782	0.445297	0.544695	0.502835	0.320798	0.90469	0.573616	0.256556
	Peptostreptococcales-Tissierellales	0.496547	0.600128	0.588863	0.604756	0.68756	0.736932	0.686793	0.306025	0.581899	0.716102
	Erysipelotrichales	0.498973	0.644721	0.518352	0.613304	0.430421	0.527466	0.514815	0.480104	0.614994	0.230339
	Rhodospirillales	0.133329	0.688704	0.642126	0.666928	0.352387	0.614825	0.347824	0.712432	0.361899	0.659699
	Burkholderiales	0.317349	0.698181	0.637889	0.641955	0.493869	0.456333	0.559105	0.306271	0.58417	0.627634
	Gastranaerophilales	0.582061	0.231606	0.523825	0.499058	0.442766	0.704892	0.550183	0.460968	0.526067	0.49004
	Acidaminococcales	0.244492	0.877156	0.200453	0.321561	0.139647	0.22765	0.138358	0.352207	0.293533	0.0720803
	Clostridiales	0.764034	0.322886	0.26473	0.460915	0.504822	0.515561	0.649126	0.736779	0.855093	0.309838
	c__unidentified_Firmicutes;o__Oscillospirales	0.978104	0.499049	0.375915	0.475508	0.400632	0.361418	0.390678	0.488629	0.501118	0.0773903
	Fusobacteriales	0.644345	0.842089	0.635399	0.870659	0.592831	0.518206	0.728892	0.890137	0.67027	0.822002
	Methanobacteriales	0.309526	0.541062	0.904414	0.400799	0.481243	0.484401	0.479193	0.598917	0.477099	0.697203
	Monoglobales	0.881028	0.267298	0.0424375	0.254282	0.787947	0.686724	0.583666	0.343216	0.328005	0.0821181
	Figure. S3f	HT	CON
	LPS(EU/mL)	3.01	1.98
		5.74	4.22
		8.4	4.8
		9.48	1.98
		5.84	1.22
		4.87	5.62
		6.42	3.98
		4.57	4.22

[truncated: 5 more sheets: FigureS4, FigureS5, FigureS6, FigureS7, FigureS8]
