# Supplementary material for: Effects of iodine intake on gut microbiota and gut metabolites in Hashimoto thyroiditis-diseased humans and mice
Source: Commun Biol. 2024 Jan 29;7:136. doi: 10.1038/s42003-024-05813-6 (PMC10824742; doi:10.1038/s42003-024-05813-6)
Supplement: Supplementary file 4 — Supplementary Data 2 [file 42003_2024_5813_MOESM4_ESM.xlsx]

## Sheet: Sheet1
	Sample Name	Group	TPOAB	TGAB	TSH	FT3	FT4
	HT1	HT	5781.07	901.35	1.3665	4	13.24
	HT2	HT	1825.05	15.89	2.8808	4.95	15.41
	HT3	HT	4179.58	252.61	3.5013	3.77	10.71
	HT4	HT	846.48	80.71	2.2908	3.96	13.95
	HT5	HT	472.11	31.83	1.8433	4.35	12.59
	HT6	HT	528.57	272.82	2.2921	4.97	13.2
	HT7	HT	2010.6	269.81	4.4697	3.63	13.41
	HT8	HT	394.12	244.54	1.2229	4.21	15.93
	HT9	HT	828.1	79.63	1.8148	4.95	13.35
	HT10	HT	1111.59	171.31	2.7334	4.36	14.79
	HT11	HT	569.46	19.5	3.767	3.85	13.45
	HT12	HT	3986.77	256.71	4.6897	4.23	12.47
	HT13	HT	993.07	129.59	4.5784	4.21	13.26
	HT14	HT	1245.85	43.19	3.1499	4.46	9.41
	HT15	HT	466.94	130.38	3.878	5.41	13.09
	HT16	HT	1112.16	702.4	4.7645	4.3	10.21
	HT17	HT	987.78	783.27	1.894	4.19	12.65
	HT18	HT	693.85	627.3	2.7233	3.83	12.66
	HT19	HT	3084	302.22	1.5305	3.9	9.88
	HT20	HT	335.17	12.5	2.5777	4.5	15.15
	HT21	HT	530.87	621.7	3.4114	4.79	14.37
	HT22	HT	1217.52	42.61	3.7	4.45	13.4
	HT23	HT	3149.02	243.34	0.55	4.38	12.59
	CT1	CT	1.34	2.9	1.6566	4.64	14.75
	CT2	CT	0.27	2.07	4.0724	4.62	13.04
	CT3	CT	0.57	1.37	1.4991	4.54	14
	CT4	CT	0.77	1.27	1.6114	4.68	11.81
	CT5	CT	3.3	1.55	1.4413	4.8	14.37
	CT6	CT	3.33	1.73	2.2522	4.22	12.46
	CT7	CT	3.54	1.27	1.9458	4.51	13.1
	CT8	CT	0.66	1.1	0.9989	4.98	13.25
	CT9	CT	0.16	2.37	1.5086	5.41	14.97
	CT10	CT	0.24	0.53	1.5383	5.1	12.45
	CT11	CT	0.38	0.37	1.4337	5.29	14.4
	CT12	CT	1.38	4.09	1.9107	4.28	12.71
	CT13	CT	1.03	0.97	2.6591	4.57	11.06
	CT14	CT	4.38	2.11	1.6281	4.63	13.61
	CT15	CT	1.06	0.95	3.3654	4.34	13.49
	CT16	CT	1.29	0.98	1.8023	5.16	11.33
	CT17	CT	0.48	1.59	1.2115	4.77	12.68
	CT18	CT	1.07	0.51	3.5921	4.04	11.51
	CT19	CT	0.83	0.85	1.9016	3.76	12.72
	CT20	CT	0.56	0.76	2.7818	4.66	12.49
	CT21	CT	0.74	1.01	0.8426	5.2	14.05
	CT22	CT	0.21	0.53	4.036	4.86	12.22
	CT23	CT	0.11	0.61	0.7109	4.39	12.96
	CT24	CT	0.35	3.03	1.8243	4.97	12.13
	CT25	CT	0.69	0.62	1.5652	5.15	11.78
	n for HT=23
	n for CT=25
